# Supplementary material for: Dynamics of fungal bioaerosols in Kuwait City: An 8-year survey
Source: PLoS One. 2025 Aug 13;20(8):e0329318. doi: 10.1371/journal.pone.0329318 (PMC12349129; doi:10.1371/journal.pone.0329318)
Supplement: S1 File — (XLS) [file pone.0329318.s001.xls]

## Sheet: KIA_Dust
		KUWAIT AIRPORT STATION
	DUST STORM
	Year Month	JAN	FEB	MAR	APR	MAY	JUN	JUL	AUG	SEP	OCT	NOV	DEC		SUM	AVE
	2016	0	0	0	1	1	0	0	0	0	0	0	0		2	0.166667
	2017	0	0	1	0	1	0	0	0	0	0	0	0		2	0.166667
	2018	2	1	1	4	4	2	3	0	0	1	0	0		18	1.5
	2019	1	0	0	1	1	0	0	0	0	0	0	1		4	0.333333
	2020	0	2	0	0	0	0	0	0	0	0	0	0		2	0.166667
	2021	0	0	2	0	2	3	0	0	0	0	0	0		7	0.583333
	2022	0	0	1	0	3	0	0	0	0	0	0	0		4	0.333333
	2023	0	0	0	0	1	0	0	0	0	0	0	0		1	0.0833333
	SUM	3	3	5	6	13	5	3	0	0	1	0	1
	AVE	0.375	0.375	0.625	0.75	1.625	0.625	0.375	0	0	0.125	0	0.125
	MAX	2	2	2	4	4	3	3	0	0	1	0	1
	BLOWING DUST
	Year Month	JAN	FEB	MAR	APR	MAY	JUN	JUL	AUG	SEP	OCT	NOV	DEC		SUM	AVE
	2016	3	3	6	3	7	8	9	1	6	0	3	5		54	4.5
	2017	1	6	8	7	11	11	6	3	1	3	0	5		62	5.16667
	2018	7	9	7	10	3	20	16	8	0	3	1	2		86	7.16667
	2019	7	2	7	4	6	8	13	6	3	3	2	2		63	5.25
	2020	5	6	6	8	8	9	7	3	3	1	3	1		60	5
	2021	3	1	6	10	6	17	5	3	9	1	2	3		66	5.5
	2022	4	5	11	7	12	12	10	6	5	0	8	4		84	7
	2023	2	2	5	5	11	11	5	4	3	2	1	2		53	4.41667
	SUM	32	34	56	54	64	96	71	34	30	13	20	24
	AVE	4	4.25	7	6.75	8	12	8.875	4.25	3.75	1.625	2.5	3
	MAX	7	9	11	10	12	20	16	8	9	3	8	5
	DUST HAZE
	Year Month	JAN	FEB	MAR	APR	MAY	JUN	JUL	AUG	SEP	OCT	NOV	DEC		SUM	AVE
	2016	4	1	4	4	6	8	4	0	1	5	2	4		43	3.58333
	2017	2	2	6	6	6	4	3	6	1	2	5	4		47	3.91667
	2018	8	7	5	11	12	12	12	6	11	9	1	3		97	8.08333
	2019	9	5	6	2	13	9	4	10	11	11	9	4		93	7.75
	2020	4	10	9	4	4	2	13	8	15	16	9	7		101	8.41667
	2021	11	7	9	8	7	7	4	4	4	4	1	6		72	6
	2022	6	1	10	15	16	8	11	12	4	5	4	5		97	8.08333
	2023	8	5	3	3	4	5	4	6	3	2	9	6		58	4.83333
	SUM	52	38	52	53	68	55	55	52	50	54	40	39
	AVE	6.5	4.75	6.5	6.625	8.5	6.875	6.875	6.5	6.25	6.75	5	4.875
	MAX	11	10	10	15	16	12	13	12	15	16	9	7
	HAZE
	Year Month	JAN	FEB	MAR	APR	MAY	JUN	JUL	AUG	SEP	OCT	NOV	DEC		SUM	AVE
	2016	15	12	13	17	24	25	29	26	21	28	27	19		256	21.3333
	2017	24	20	21	23	27	21	28	30	27	23	25	23		292	24.3333
	2018	25	26	25	24	27	21	22	19	29	30	19	24		291	24.25
	2019	25	24	21	22	28	23	21	23	28	28	26	26		295	24.5833
	2020	21	28	28	20	25	22	30	28	30	30	28	25		315	26.25
	2021	30	25	27	24	30	18	30	30	22	23	24	23		306	25.5
	2022	22	17	27	27	26	28	28	30	27	29	29	27		317	26.4167
	2023	19	23	23	23	26	21	31	28	28	28	28	27		305	25.4167
	SUM	181	175	185	180	213	179	219	214	212	219	206	194
	AVE	22.625	21.875	23.125	22.5	26.625	22.375	27.375	26.75	26.5	27.375	25.75	24.25
	MAX	30	28	28	27	30	28	31	30	30	30	29	27
