# Supplementary material for: Dynamics of fungal bioaerosols in Kuwait City: An 8-year survey
Source: PLoS One. 2025 Aug 13;20(8):e0329318. doi: 10.1371/journal.pone.0329318 (PMC12349129; doi:10.1371/journal.pone.0329318)
Supplement: S2 File — (XLS) [file pone.0329318.s002.xls]

## Sheet: Kuwait Airport
	Rainfall (mm) for Kuwait Airport Station ( 2016 - 2023)
	YEARS/MONTHS	JAN	FEB	MAR	APR	MAY	JUN	JUL	AUG	SEPT	OCT	NOV	DEC	Total	MAX
	2016	3.5	17.9	18.6	6.7	-	-	-	-	0.2	-	4.8	37.3	89	37.3
	2017	3.4	5.3	41	-	0.6	-	-	-	-	-	1.9	-	52.2	41
	2018	0.2	23.3	1.1	17.6	12.9	-	-	-	-	17.5	261.8	9.7	344.1	261.8
	2019	5.1	0.2	15.4	12.7	0.8	-	-	-	-	1.4	5.6	28.1	69.3	28.1
	2020	1.8	2.4	12.6	5.3	0.5	-	-	-	-	-	49.5	41.8	113.9	49.5
	2021	0.3	3.1	5.6	0.1	0.4	-	-	-	-	-	1.7	21.1	32.3	21.1
	2022	62.8	0.3	0.7	0.9	0.3	-	-	-	-	-	10.9	38.4	114.3	62.8
	2023	73.1	10.9	25.6	16.3	0.8	-	-	-	-	0.4	15.4	4.9	147.4	73.1
	Total	150.2	63.4	120.6	59.6	16.3	0	0	0	0.2	19.3	351.6	181.3
	MAX	73.1	23.3	41	17.6	12.9	0	0	0	0.2	17.5	261.8	41.8
