# Supplementary material for: Dynamics of fungal bioaerosols in Kuwait City: An 8-year survey
Source: PLoS One. 2025 Aug 13;20(8):e0329318. doi: 10.1371/journal.pone.0329318 (PMC12349129; doi:10.1371/journal.pone.0329318)
Supplement: S3 File — (XLSX) [file pone.0329318.s003.xlsx]

## Sheet: AVE (T, RH, V )
	RABYAH STATION					KUWAIT CITY STATION					KUWAIT AIRPORT STATION					SALMIYAH STATION					JAHRA STATION					WAFRA STATION
	2016					2016					2016					2016					2016					2016
	Months/ Elements	AVE_AIR_TEMP (DegC)	WND_SPD (m/sec)	REL_HUM_AVE (%)		Months/ Elements	AVE_AIR_TEMP (DegC)	WND_SPD (m/sec)	REL_HUM_AVE (%)		Months/ Elements	AVE_AIR_TEMP (DegC)	WND_SPD (m/sec)	REL_HUM_AVE (%)		Months/ Elements	AVE_AIR_TEMP (DegC)	WND_SPD (m/sec)	REL_HUM_AVE (%)		Months/Elements	AVE_AIR_TEMP (DegC)	WND_SPD (m/sec)	REL_HUM_AVE (%)		Months/Elements	AVE_AIR_TEMP (DegC)	WND_SPD (m/sec)	REL_HUM_AVE (%)
	JAN	14	2	57.5		JAN	14.9	1.7	55.1		JAN	13	3.7	54.4		JAN	14.5	4.4	62.3		JAN	13.8	2.1	53.7		JAN	13.4	2.6	58
	FEB	18	2.2	46.3		FEB	18.6	1.8	45.7		FEB	16.8	4.1	46.7		FEB	17.2	4.5	59.2		FEB	17.9	2.6	41.7		FEB	17.1	2.9	48.7
	MAR	22.6	2.2	39.7		MAR	22.8	2	41.9		MAR	22	4.3	41		MAR	21.2	4.7	58.8		MAR	22.8	2.8	33.7		MAR	21.5	2.8	45.4
	APR	27.2	1.9	30.9		APR	27.5	1.9	31.8		APR	26.2	3.8	33.2		APR	25.1	4.2	54.6		APR	27.6	2.6	25.9		APR	26.1	2.6	35.6
	MAY	33.9	2.4	22.7		MAY	34	2	25		MAY	33.8	4.8	23.2		MAY	31.2	4.7	46.9		MAY	34.5	2.9	17		MAY	32.8	2.8	26.4
	JUN	38.2	2.2	14.7		JUN	38.8	1.8	15		JUN	38	4.4	14.6		JUN	35.7	4.5	34.4		JUN	39	2.8	9.4		JUN	36.4	2.8	17.9
	JUL	40	2.5	16.3		JUL	40.2	1.9	18.9		JUL	39.8	5	17.8		JUL	37.2	4.9	40.2		JUL	40.9	3.1	10.6		JUL	38.5	3.2	20.4
	AUG	39.9	1.9	19		AUG	40.2	1.9	21.1		AUG	39.6	3.9	21.1		AUG	37.1	4.3	46.4		AUG	41.1	2.7	12.5		AUG	38.1	2.5	24.9
	SEP	35.5	2.2	20.2		SEP	36.3	1.8	21.1		SEP	35.3	4.6	20.7		SEP	34.3	4.6	39.1		SEP	36.4	2.6	12.5		SEP	33.8	2.6	24.6
	OCT	29	1.5	29		OCT	30.7	1.5	27.5		OCT	28	2.8	30.4		OCT	29.4	3.4	45.5		OCT	29.8	2.1	20.4		OCT	27.6	1.9	32.8
	NOV	20.7	1.7	32.5		NOV	22.3	1.6	31.1		NOV	19.9	3.3	32.1		NOV	22	4	42.5		NOV	20.9	2	21.7		NOV	19.8	2.1	34
	DEC	15.3	1.9	53.1		DEC	16.2	1.7	49.4		DEC	14.8	3.9	54.6		DEC	15.8	4.6	60.8		DEC	15.1	2.1	46.4		DEC	14.8	2.6	52.5
	2017					2017					2017					2017					2017					2017
	Months/ Elements	AVE_AIR_TEMP (DegC)	WND_SPD (m/sec)	REL_HUM_AVE (%)		Months/Elements	AVE_AIR_TEMP (DegC)	WND_SPD (m/sec)	REL_HUM_AVE (%)		Months/ Elements	AVE_AIR_TEMP (DegC)	WND_SPD (m/sec)	REL_HUM_AVE (%)		Months/ Elements	AVE_AIR_TEMP (DegC)	WND_SPD (m/sec)	REL_HUM_AVE (%)		Months/Elements	AVE_AIR_TEMP (DegC)	WND_SPD (m/sec)	REL_HUM_AVE (%)		Months/Elements	AVE_AIR_TEMP (DegC)	WND_SPD (m/sec)	REL_HUM_AVE (%)
	JAN	14.6	2.1	49.6		JAN	15.5	1.6	48		JAN	14	4.1	50.4		JAN	14.8	4.6	60.1		JAN	14.3	2.2	42.4		JAN	13.8	2.7	51.2
	FEB	14.3	2	40.1		FEB	15.3	1.8	39.4		FEB	13.2	3.8	42.3		FEB	14.4	4.2	52.1		FEB	14.1	2.5	34.4		FEB	13.1	2.6	42
	MAR	21.3	2.1	45		MAR	21.4	1.8	46.6		MAR	20.7	4.1	49		MAR	19.7	4.1	66.9		MAR	21.4	2.8	41.3		MAR	20.3	2.7	51.5
	APR	28.1	2.2	31		APR	27.9	1.9	34.2		APR	27.5	4.5	34.4		APR	25.3	4.3	56.9		APR	28.3	2.7	27.1		APR	27.5	3.2	33.1
	MAY	34.7	2.3	20.2		MAY	34.8	2	22.4		MAY	34.5	4.8	22.8		MAY	31.4	4.5	45.6		MAY	35.5	2.9	15.3		MAY	34	3.2	23.3
	JUN	38.3	2.7	13.8		JUN	38.9	2	13.9		JUN	38.9	5.9	13.8		JUN	36.2	4.9	27.6		JUN	39.2	3.1	8.7		JUN	37.6	3.8	14.5
	JUL	40.5	2	17.7		JUL	40.4	1.9	21.1		JUL	40.3	4.3	20.6		JUL	36.7	4.3	44.5		JUL	41.5	2.7	12.2		JUL	39.4	2.7	21.7
	AUG	39.8	1.7	23.5		AUG	39.6	1.9	27.1		AUG	38.9	3.4	28.6		AUG	36.3	4.2	47.6		AUG	40.7	2.4	16.4		AUG	38.1	2.3	31.2
	SEP	36.2	1.6	24.5		SEP	37	1.7	26.6		SEP	35.5	3	28.4		SEP	35	3.9	44.5		SEP	37	2.3	17		SEP	34.8	2.3	29.2
	OCT	30.1	1.6	29.5		OCT	31.2	1.8	29.3		OCT	29.5	3.3	31.4		OCT	30	3.8	45.3		OCT	30.4	2.2	21.1		OCT	28.4	2.3	39.7
	NOV	22.4	1.6	46.5		NOV	23.6	1.6	46.3		NOV	21.4	3.3	48.3		NOV	23.4	3.8	57.1		NOV	21.9	2	40.8		NOV	21	2.2	51.5
	DEC	16.7	1.9	41.2		DEC	17.9	1.4	40.1		DEC	15.5	3.6	42.6		DEC	17.5	3.7	53.8		DEC	16.5	2.3	35		DEC	15.6	2.7	47.1
	2018					2018					2018					2018					2018					2018
	Months/ Elements	AVE_AIR_TEMP (DegC)	WND_SPD (m/sec)	REL_HUM_AVE (%)		Months/ Elements	AVE_AIR_TEMP (DegC)	WND_SPD (m/sec)	REL_HUM_AVE (%)		Months/ Elements	AVE_AIR_TEMP (DegC)	WND_SPD (m/sec)	REL_HUM_AVE (%)		Months/ Elements	AVE_AIR_TEMP (DegC)	WND_SPD (m/sec)	REL_HUM_AVE (%)		Months/Elements	AVE_AIR_TEMP (DegC)	WND_SPD (m/sec)	REL_HUM_AVE (%)		Months/Elements	AVE_AIR_TEMP (DegC)	WND_SPD (m/sec)	REL_HUM_AVE (%)
	JAN	15.7	2	45.7		JAN	16.9	1.4	44.2		JAN	14.4	3.7	47.3		JAN	16.5	3.8	57.9		JAN	15.3	2.3	38.8		JAN	14.5	2.7	49.1
	FEB	18.9	2	48.3		FEB	19.3	1.6	46.7		FEB	17.9	3.7	48.6		FEB	18	3.7	68		FEB	18.8	2.4	40.8		FEB	17.8	2.6	52.4
	MAR	24.5	1.9	33.8		MAR	24.8	1.7	34.5		MAR	23.7	4.1	37.6		MAR	22.7	3.8	58.4		MAR	24.8	2.4	29.2		MAR	23.3	2.7	38.6
	APR	26.8	2	39.6		APR	26.8	2	41.6		APR	26	4.2	44.4		APR	25.1	4.5	61.6		APR	26.6	2.8	40.2		APR	25.6	2.7	45.3
	MAY	33	1.6	25.3		MAY	33.1	1.7	26.7		MAY	32.2	3.3	29.2		MAY	30.3	3.7	51.1		MAY	33.5	2.5	20.3		MAY	31.4	2.1	33.8
	JUN	38.4	2.8	17.2		JUN	38.3	2.2	19.4		JUN	38.9	6.5	18.6		JUN	35.8	5	37.3		JUN	39.2	3.3	12.3		JUN	37.6	3.9	20.1
	JUL	39.9	2.9	13.3		JUL	40	2	14.8		JUL	40.4	6.5	14.7		JUL	37.4	4.8	30.9		JUL	40.8	3.4	9.3		JUL	39.3	4.2	15.6
	AUG	39.4	2.6	14.9		AUG	39.6	1.9	15.3		AUG	39.5	5.7	16.5		AUG	37.3	4.6	29.8		AUG	39.9	3	10.2		AUG	38	3.6	18.4
	SEP	36.9	1.5	23.8		SEP	37.7	1.6	18.3		SEP	36.7	3.4	25.9		SEP	35.2	4.1	41.9		SEP	38.1	2.3	16.4		SEP	35	2.2	29.2
	OCT	30.3	1.5	41.7		OCT	31	1.8	35		OCT	29.1	3.1	48.7		OCT	30	4.2	55.6		OCT	30.2	2.2	36.4		OCT	28.7	2.1	47.8
	NOV	20.7	1.7	69.1		NOV	21.5	1.6	47.2		NOV	20.1	3.5	73.7		NOV	21.5	3.9	71.6		NOV	20.3	2.2	67.1		NOV	20	2.3	69.5
	DEC	17.4	1.6	66.7		DEC	18.7	1.5	58.8		DEC	16.7	3.3	69.5		DEC	18.1	3.8	70.7		DEC	17	-	63.8		DEC	16.1	2.2	70
	2019					2019					2019					2019					2019					2019
	Months/ Elements	AVE_AIR_TEMP (DegC)	WND_SPD (m/sec)	REL_HUM_AVE (%)		Months/ Elements	AVE_AIR_TEMP (DegC)	WND_SPD (m/sec)	REL_HUM_AVE (%)		Months/ Elements	AVE_AIR_TEMP (DegC)	WND_SPD (m/sec)	REL_HUM_AVE (%)		Months/ Elements	AVE_AIR_TEMP (DegC)	WND_SPD (m/sec)	REL_HUM_AVE (%)		Months/Elements	AVE_AIR_TEMP (DegC)	WND_SPD (m/sec)	REL_HUM_AVE (%)		Months/Elements	AVE_AIR_TEMP (DegC)	WND_SPD (m/sec)	REL_HUM_AVE (%)
	JAN	15.3	1.8	61.1		JAN	15.6	1.7	53.1		JAN	14.8	4	63.3		JAN	15.1	4.3	69.1		JAN	15.1	2	56		JAN	14.5	2.8	62.6
	FEB	16.6	1.7	56.2		FEB	17.2	1.6	46.3		FEB	16.4	3.2	56.1		FEB	16.5	3.5	67.6		FEB	16.4	2.2	51.3		FEB	15.1	2.4	60
	MAR	19.7	2	42.2		MAR	20.2	1.7	39.5		MAR	18.8	3.9	46.4		MAR	19.1	3.6	59.1		MAR	19.5	2.8	37.8		MAR	18.2	2.9	53.2
	APR	25.3	2	38		APR	25.4	2	38.3		APR	24.6	4	42.9		APR	23.7	4	58.3		APR	25.5	2.8	33.6		APR	23.9	2.6	46.6
	MAY	33.6	1.8	23.5		MAY	34.1	1.7	22.9		MAY	33.2	3.6	27.1		MAY	30.9	3.7	47.3		MAY	34.5	2.5	18.1		MAY	32.1	2.4	29.5
	JUN	39.3	2	14.7		JUN	40.1	2	14.8		JUN	39.4	4.4	15.3		JUN	36.7	4.2	32.4		JUN	40.5	2.8	9.3		JUN	37.6	2.8	18.1
	JUL	39.5	2.8	13.5		JUL	40	2.1	13.9		JUL	40.4	6.4	14.1		JUL	37.5	5.1	22.7		JUL	40.6	3.3	9.3		JUL	38.9	4	14.8
	AUG	39.2	2.2	16.8		AUG	39.6	1.8	18.9		AUG	39	4.3	18.6		AUG	36.8	4.3	34.9		AUG	40.2	2.8	11.7		AUG	37.8	3	19.7
	SEP	36.3	1.5	24.6		SEP	37.2	1.8	23.7		SEP	36.4	3.7	24.3		SEP	35.2	3.8	36.6		SEP	37.5	2.2	15.5		SEP	34.5	2.2	27.5
	OCT	31.2	1.3	46.3		OCT	31.6	1.9	47		OCT	30.6	2.9	45.6		OCT	30.8	4	45.7		OCT	31.3	2.3	39.2		OCT	29.8	2	48.7
	NOV	21.7	1.2	53.3		NOV	22.6	1.4	52.8		NOV	21	2.6	51.7		NOV	22.8	3.1	32.5		NOV	21.5	2	48.5		NOV	20.4	1.9	55.9
	DEC	17	1.4	67.1		DEC	17.8	1.6	65.1		DEC	16.3	3.1	67.2		DEC	18	3.8	58.6		DEC	16.4	2.2	65.2		DEC	15.7	2.2	66.8
	2020					2020					2020					2020					2020					2020
	Months/ Elements	AVE_AIR_TEMP (DegC)	WND_SPD (m/sec)	REL_HUM_AVE (%)		Months/ Elements	AVE_AIR_TEMP (DegC)	WND_SPD (m/sec)	REL_HUM_AVE (%)		Months/ Elements	AVE_AIR_TEMP (DegC)	WND_SPD (m/sec)	REL_HUM_AVE (%)		Months/ Elements	AVE_AIR_TEMP (DegC)	WND_SPD (m/sec)	REL_HUM_AVE (%)		Months/Elements	AVE_AIR_TEMP (DegC)	WND_SPD (m/sec)	REL_HUM_AVE (%)		Months/Elements	AVE_AIR_TEMP (DegC)	WND_SPD (m/sec)	REL_HUM_AVE (%)
	JAN	15	1.8	57.8		JAN	15.8	1.6	56.1		JAN	14.3	3.8	57.3		JAN	15.8	4.1	53.6		JAN	14.5	2.5	54		JAN	13.8	2.7	57.8
	FEB	16.9	1.7	52.8		FEB	17	1.7	54.3		FEB	16.4	4	51.7		FEB	16	3.6	60.6		FEB	16.7	2.4	48		FEB	16	2.7	52
	MAR	21.4	1.8	50.3		MAR	21.4	1.8	51.3		MAR	20.9	4.1	49.5		MAR	20.2	3.9	59.5		MAR	21.4	2.6	45.2		MAR	20.4	2.7	50.3
	APR	26.9	1.6	41.1		APR	26.5	2	43.5		APR	26.7	3.9	39.8		APR	24.7	4.4	58.1		APR	27.3	2.8	36.6		APR	26	2.5	42.4
	MAY	33	1.6	25.3		MAY	33.4	1.8	24.1		MAY	33.1	4.3	21.4		MAY	30.5	3.8	41.3		MAY	33.8	2.5	19.9		MAY	32.3	2.5	22.7
	JUN	37.5	1.8	20.4		JUN	38.3	2	16.8		JUN	38.6	5.3	14.6		JUN	35.7	4.4	32.4		JUN	38.9	2.6	14		JUN	37.3	3.2	15.2
	JUL	39.4	1.5	29.1		JUL	39.9	1.8	28.9		JUL	40.1	3.9	25.4		JUL	36.7	4.4	46.6		JUL	41.3	2.5	22		JUL	38.7	2.3	26.3
	AUG	38.4	1.8	22.8		AUG	39	1.7	22.2		AUG	38.8	4.5	18.7		AUG	37.2	4	43.9		AUG	39.2	2.8	17.7		AUG	37.3	2.7	20.3
	SEP	36.5	1.3	29.6		SEP	37	1.6	29.6		SEP	35.8	3.2	28.3		SEP	34.9	4.1	-		SEP	37.4	2.3	22.4		SEP	34.9	2	30
	OCT	28.7	1	34.2		OCT	30.1	1.4	32		OCT	27.9	2.7	31.5		OCT	29.5	2.8	-		OCT	29.5	1.9	25.4		OCT	27.3	1.7	35.6
	NOV	23	1.5	61.2		NOV	23.6	1.8	58.3		NOV	22.4	3.9	61.4		NOV	23.5	4.8	-		NOV	22.4	2.5	57.7		NOV	22	2.5	59.5
	DEC	15.8	1.2	69		DEC	16.9	1.4	62.5		DEC	15.5	3.1	67.9		DEC	17.1	3.7	-		DEC	15.6	1.9	63.3		DEC	14.9	2	68.1
	2021					2021					2021					2021					2021					2021
	Months/ Elements	AVE_AIR_TEMP (DegC)	WND_SPD (m/sec)	REL_HUM_AVE (%)		Months/ Elements	AVE_AIR_TEMP (DegC)	WND_SPD (m/sec)	REL_HUM_AVE (%)		Months/ Elements	AVE_AIR_TEMP (DegC)	WND_SPD (m/sec)	REL_HUM_AVE (%)		Months/ Elements	AVE_AIR_TEMP (DegC)	WND_SPD (m/sec)	REL_HUM_AVE (%)		Months/Elements	AVE_AIR_TEMP (DegC)	WND_SPD (m/sec)	REL_HUM_AVE (%)		Months/Elements	AVE_AIR_TEMP (DegC)	WND_SPD (m/sec)	REL_HUM_AVE (%)
	JAN	15	1.2	52		JAN	16.4	1.2	47		JAN	14.3	3	51.1		JAN	16.1	3.2	60.1		JAN	15.2	1.9	44.6		JAN	14.1	2.1	51
	FEB	17.8	1.2	51.6		FEB	18.7	1.6	47.3		FEB	17.1	3.4	50.3		FEB	17.9	3.3	59.4		FEB	17.8	2.1	46.5		FEB	16.5	2.2	54.1
	MAR	22.2	1.5	37.3		MAR	22.4	1.6	36.2		MAR	21.9	4.4	34		MAR	20.6	3.9	56.8		MAR	22.3	2.5	32.1		MAR	21.7	3.1	34.3
	APR	28.9	2	28.6		APR	28.7	1.7	28.4		APR	28.7	4.4	24.9		APR	26.2	3.8	48.7		APR	29.6	2.5	23.4		APR	28.3	3.1	25.2
	MAY	35.3	1.7	21.9		MAY	36.1	1.6	18.9		MAY	35.1	3.7	17.9		MAY	32.9	3.6	41.9		MAY	36.5	2.4	17		MAY	34.2	2.4	19.9
	JUN	38.5	3.3	19.4		JUN	38.4	2.1	17.5		JUN	39.4	7.4	14.6		JUN	35.6	5.4	33.2		JUN	39.8	3.5	14.4		JUN	38.3	4.9	14.1
	JUL	40.4	2.2	24		JUL	40.8	1.7	21.5		JUL	40.9	4.5	19.9		JUL	37.9	4.3	42.1		JUL	42.1	2.7	18.6		JUL	39.2	2.8	22.5
	AUG	39.6	2	25.6		AUG	39.7	1.7	24.8		AUG	39.4	4.2	23.2		AUG	37.5	4	45.3		AUG	40.6	2.6	20.2		AUG	37.9	2.6	24.3
	SEP	35.5	2.4	25.8		SEP	36.1	1.7	22.6		SEP	36	5.2	20.4		SEP	34.5	4.3	39.2		SEP	36.6	2.6	19.1		SEP	34.6	3.3	21.3
	OCT	30.5	1.7	32.6		OCT	31.4	1.6	29		OCT	30.4	3.7	27.1		OCT	30.1	3.7	45.5		OCT	31.2	2.1	25.3		OCT	29	2.4	31.5
	NOV	22.8	1.6	47.4		NOV	24	1.5	42.4		NOV	21.9	3.4	42.8		NOV	23.9	3.5	52.9		NOV	22.8	2.1	39.8		NOV	21.8	2.4	44.8
	DEC	17	1.9	58.9		DEC	17.8	1.6	55.3		DEC	16.4	3.9	55.4		DEC	17.9	4.4	63.5		DEC	16.5	2.1	54.8		DEC	17.2	2.8	45.5
	2022					2022					2022					2022					2022					2022
	Months/ Elements	AVE_AIR_TEMP (DegC)	WND_SPD (m/sec)	REL_HUM_AVE (%)		Months/ Elements	AVE_AIR_TEMP (DegC)	WND_SPD (m/sec)	REL_HUM_AVE (%)		Months/ Elements	AVE_AIR_TEMP (DegC)	WND_SPD (m/sec)	REL_HUM_AVE (%)		Months/ Elements	AVE_AIR_TEMP (DegC)	WND_SPD (m/sec)	REL_HUM_AVE (%)		Months/Elements	AVE_AIR_TEMP (DegC)	WND_SPD (m/sec)	REL_HUM_AVE (%)		Months/Elements	AVE_AIR_TEMP (DegC)	WND_SPD (m/sec)	REL_HUM_AVE (%)
	JAN	14	1.8	60.4		JAN	14.7	1.5	57.8		JAN	13.7	3.7	60.7		JAN	14.6	4	63.8		JAN	13.7	2.3	51.2		JAN	13.4	2.6	55.7
	FEB	17.9	2	49		FEB	18.4	1.5	45.3		FEB	17.4	4.1	46.8		FEB	17.4	3.7	60.5		FEB	17.9	2.5	44.4		FEB	16.9	3	50
	MAR	20.7	2.2	35.7		MAR	20.9	1.7	33		MAR	20.4	4.8	30.4		MAR	19.7	4.1	51.9		MAR	20.8	2.5	29.6		MAR	19.9	3.1	34
	APR	28.3	1.8	28.9		APR	28.7	1.7	25.5		APR	28.2	4	23.9		APR	26.1	3.4	47		APR	29.1	2.4	23.7		APR	27.2	2.5	27.6
	MAY	32.6	2.2	24.8		MAY	34	1.7	18.3		MAY	32.9	5.1	17.9		MAY	30.6	3.8	38.3		MAY	33.4	2.6	19.1		MAY	31.4	3.1	21.8
	JUN	38.8	2.2	21		JUN	38.7	1.7	17.9		JUN	38.9	7.6	14.8		JUN	35.5	4.4	40.9		JUN	40	2.7	16.6		JUN	37.4	3.1	17.2
	JUL	39.7	2.5	25.9		JUL	39.4	1.7	22.8		JUL	40.3	5.5	20		JUL	36.8	4.6	40.9		JUL	40.8	3	21.5		JUL	38.7	3.4	20.5
	AUG	39.4	2	32.2		AUG	39	1.8	31.1		AUG	39.3	4.4	28.3		AUG	36.3	4.4	55.4		AUG	40.7	2.5	27		AUG	38	2.7	30.4
	SEP	35.8	2	32.4		SEP	36	1.7	29.6		SEP	34.9	4	29.1		SEP	34.6	4.3	47.3		SEP	36.1	2.4	28.7		SEP	34	2.6	30.3
	OCT	30.6	1.3	42.8		OCT	31.3	1.6	39.2		OCT	29.5	2.5	39.6		OCT	30.7	3.1	54.8		OCT	30.8	1.8	35.9		OCT	28.8	1.7	40.9
	NOV	23.7	1.7	55.3		NOV	24.4	1.8	51.8		NOV	23.4	3.4	52.2		NOV	24.3	3.8	61.4		NOV	23.4	2.2	54.4		NOV	22.8	2.3	55
	DEC	17.9	1.8	65.3		DEC	18.6	1.6	61.7		DEC	17.7	3.7	64.7		DEC	18.8	3.9	66.9		DEC	17.3	2.1	66.9		DEC	16.6	2.4	69
	2023					2023					2023					2023					2023					2023
	Months/ Elements	AVE_AIR_TEMP (DegC)	WND_SPD (m/sec)	REL_HUM_AVE (%)		Months/ Elements	AVE_AIR_TEMP (DegC)	WND_SPD (m/sec)	REL_HUM_AVE (%)		Months/ Elements	AVE_AIR_TEMP (DegC)	WND_SPD (m/sec)	REL_HUM_AVE (%)		Months/ Elements	AVE_AIR_TEMP (DegC)	WND_SPD (m/sec)	REL_HUM_AVE (%)		Months/Elements	AVE_AIR_TEMP (DegC)	WND_SPD (m/sec)	REL_HUM_AVE (%)		Months/Elements	AVE_AIR_TEMP (DegC)	WND_SPD (m/sec)	REL_HUM_AVE (%)
	JAN	13.8	1.8	74.7		JAN	14.4	1.4	73.7		JAN	13.6	3.5	73.9		JAN	14.5	4.3	75.7		JAN	13.6	2.1	75.1		JAN	13.2	2.4	76.9
	FEB	15.8	1.9	51.8		FEB	17.3	1.5	50.5		FEB	15.6	4	49.4		FEB	16.1	4	57.4		FEB	15.7	2.2	50.8		FEB	15.1	2.6	54.1
	MAR	21.7	1.8	51.8		MAR	22	1.6	50.3		MAR	21.2	3.6	50		MAR	20.5	3.3	67		MAR	21.8	-	53.5		MAR	20.8	2.3	51.8
	APR	26.6	2	34		APR	27	1.8	32.8		APR	26.2	4	32.5		APR	25.2	3.6	53.5		APR	27	-	35.4		APR	25.2	2.5	37.6
	MAY	32.6	2.1	28.6		MAY	32.4	1.8	30		MAY	32.5	4.5	25.7		MAY	29.8	3.7	50.8		MAY	33.1	-	29.9		MAY	31.4	2.6	28.6
	JUN	38.4	3.1	19		JUN	38.6	1.8	17.1		JUN	39.1	6.2	16.1		JUN	36	4.8	29.8		JUN	39.2	-	20.2		JUN	37.3	3.5	15.9
	JUL	40.5	2.4	15.4		JUL	41.4	1.6	12.1		JUL	40.9	4.6	12.9		JUL	38.8	4.3	25.2		JUL	41.6	-	16.7		JUL	39.1	3	12.8
	AUG	40	2.1	26.3		AUG	39.9	1.7	27.1		AUG	39.6	4	27.1		AUG	37.2	4.2	46.9		AUG	41	-	27.8		AUG	38.3	2.5	28.2
	SEP	37	1.9	25.4		SEP	37.9	1.7	23		SEP	37.1	3.9	23.4		SEP	35.9	4	38.6		SEP	37.7	-	17.2		SEP	35.1	2.4	25.2
	OCT	30.6	1.6	35.6		OCT	31.4	1.7	33.6		OCT	30.4	3.1	33.9		OCT	30.4	3.3	47.1		OCT	31	-	28.4		OCT	29.1	2.1	39.4
	NOV	22.4	1.8	58.7		NOV	23.2	1.5	55.3		NOV	21.7	3.2	59.5		NOV	23.2	3.9	59.9		NOV	22.1	-	55.2		NOV	21	2.2	62.3
	DEC	18.3	1.5	60.1		DEC	19.2	1.3	58.2		DEC	17.8	2.8	60.3		DEC	19.1	3.2	65.9		DEC	18.2	-	54.3		DEC	17.3	2	60.4

## Sheet: MAX (T, RH, V )
	RABYAH STATION								KUWAIT CITY STATION								KUWAIT AIRPORT STATION								SALMIYAH STATION								JAHRA STATION								WAFRA STATION
	2016								2016								2016								2016								2016								2016
	Months/ Elements	MAX_AIR_TEMP (DegC)	MAX_WND_SPD (m/s)	MAX_WND_DIR (Deg)	MAX_WND_GUST_SPD (m/sec)	MAX_WND_GUST_DIR (Deg)	REL_HUM_MAX (%)		Months/ Elements	MAX_AIR_TEMP (DegC)	MAX_WND_SPD (m/s)	MAX_WND_DIR (Deg)	MAX_WND_GUST_SPD (m/sec)	MAX_WND_GUST_DIR (Deg)	REL_HUM_MAX (%)		Months/ Elements	MAX_AIR_TEMP (DegC)	MAX_WND_SPD (m/s)	MAX_WND_DIR (Deg)	MAX_WND_GUST_SPD (m/sec)	MAX_WND_GUST_DIR (Deg)	REL_HUM_MAX (%)		Months/ Elements	MAX_AIR_TEMP (DegC)	MAX_WND_SPD (m/s)	MAX_WND_DIR (Deg)	MAX_WND_GUST_SPD (m/sec)	MAX_WND_GUST_DIR (Deg)	REL_HUM_MAX (%)		Months/ Elements	MAX_AIR_TEMP (DegC)	MAX_WND_SPD (m/s)	MAX_WND_DIR (Deg)	MAX_WND_GUST_SPD (m/sec)	MAX_WND_GUST_DIR (Deg)	REL_HUM_MAX (%)		Months/ Elements	MAX_AIR_TEMP (DegC)	MAX_WND_SPD (m/s)	MAX_WND_DIR (Deg)	MAX_WND_GUST_SPD (m/sec)	MAX_WND_GUST_DIR (Deg)	REL_HUM_MAX (%)
	JAN	25.2	7.5	NW	13.7	NW	95.9		JAN	22.9	8	N	15.5	N	92.4		JAN	24.7	11.7	N	14.9	N	100		JAN	20.8	11.5	NW	16.3	NW	93.4		JAN	26.4	9	W-NW-NE	13.7	NW-N	92.9		JAN	27.7	8.9	NW	18.9	NW	99.2
	FEB	31.9	7.4	NW	17.1	NW	94.8		FEB	29.4	5.6	N	15.8	NW	93.1		FEB	33.8	14.5	N	20.7	N	94.5		FEB	27	12.8	NW	21.2	NW	93.6		FEB	34.3	11.1	W	19.1	W-NW	93.1		FEB	33.1	10.5	NW	17.1	NW-N	97.9
	MAR	36.3	7.1	NW	17.1	NW	94.4		MAR	33.8	7	N	16.6	N	89		MAR	35.6	13.3	SE-N	19.4	SE	100		MAR	27.3	15.5	S	21	S	92.2		MAR	35.9	9.7	W	15.6	SE-W	91.2		MAR	34.6	10.7	N	18	N	96.4
	APR	43.7	5.9	NW	21.2	NW	92.9		APR	42	5.2	N-E	16	S	91.5		APR	43	12.8	SE	21.2	SE	100		APR	35.9	15.3	S	20	S	89.7		APR	43.9	11.3	W	16.3	W	84.5		APR	43.6	8.4	NW	18	NW-NE	95.3
	MAY	46.8	9.3	NW	18.1	NW	76.4		MAY	45.3	6.7	N	17.8	N	80.4		MAY	46.2	14.5	N	25.3	N	86		MAY	41.1	10.6	S	22.4	NW	90.3		MAY	46.8	9.6	NW-N-NE	19.9	W	64.2		MAY	47.1	9.9	NW-NE	20.8	NW	89.4
	JUN	50.8	7.8	NW	15	NW	43.8		JUN	51	5.1	N	12.1	E	57.2		JUN	50.7	12.9	N	21.3	N	36.3		JUN	46.6	10.2	NW	15.6	W	83.5		JUN	51.7	7.8	W	14.7	W	30.5		JUN	50.2	11.2	NW	18.4	N-NE	53.3
	JUL	51.4	7.9	NW	15.5	NW	60		JUL	50.3	4.9	NW	13.5	E	90.7		JUL	51.5	13.4	N	19.1	N	72.3		JUL	46.7	10.2	NW	18.1	NW	96.9		JUL	52	7.5	W	15	W	41.6		JUL	51	9.9	NW	20.3	NW	82.3
	AUG	50.3	5.8	NW	13.5	NW	72.8		AUG	50.5	6.2	E	13.2	E	77.3		AUG	51.3	10.9	N	16.2	N	80.9		AUG	46.1	9.1	S	17.7	NW	94.3		AUG	51.4	10.1	N	16.2	N	67.1		AUG	50.6	8.9	NE	17.4	NE	87.9
	SEP	48.8	6.8	NW	15.9	NW	68		SEP	48.3	7	N	15	N	75.7		SEP	48.9	12.4	N	18.3	N	70.3		SEP	45.7	10.7	NW	16.7	NW	100		SEP	50.2	8	N	15.4	NW	45.7		SEP	49.6	8.9	NW	18.3	NW	87.6
	OCT	41	5.2	NW	10	N	92.6		OCT	41.1	4.6	NW	10.9	NW	91.4		OCT	40.1	9.7	N	12.5	N	97.9		OCT	37.4	9.1	W	13.5	W	96		OCT	41.1	6.5	W	11.2	W	96.7		OCT	40.3	8.4	NW	11.7	N-NE	99.3
	NOV	38.8	6.3	NW	13.2	NW	90.6		NOV	36.6	6.8	NW	13.8	N	89.4		NOV	39.5	10.3	N	16.5	N	95.1		NOV	36.1	11.4	NW	19.2	NW	99.5		NOV	38.6	9.1	W	15.6	N	93.3		NOV	37.9	8.2	NW	15.7	NW	100
	DEC	29.4	7.8	NW	14.4	NW	96		DEC	29.1	5.8	N	15.2	N	98		DEC	29	11.4	N	17.5	N	98.9		DEC	22.8	14.1	NW	19	NW	99.9		DEC	28.3	7.4	NE	18	NW	93.4		DEC	28.8	9.3	N	16.5	N	100
	2017								2017								2017								2017								2017								2017
	Months/ Elements	MAX_AIR_TEMP (DegC)	MAX_WND_SPD (m/s)	MAX_WND_DIR (Deg)	MAX_WND_GUST_SPD (m/sec)	MAX_WND_GUST_DIR (Deg)	REL_HUM_MAX (%)		Months/ Elements	MAX_AIR_TEMP (DegC)	MAX_WND_SPD (m/s)	MAX_WND_DIR (Deg)	MAX_WND_GUST_SPD (m/sec)	MAX_WND_GUST_DIR (Deg)	REL_HUM_MAX (%)		Months/ Elements	MAX_AIR_TEMP (DegC)	MAX_WND_SPD (m/s)	MAX_WND_DIR (Deg)	MAX_WND_GUST_SPD (m/sec)	MAX_WND_GUST_DIR (Deg)	REL_HUM_MAX (%)		Months/ Elements	MAX_AIR_TEMP (DegC)	MAX_WND_SPD (m/s)	MAX_WND_DIR (Deg)	MAX_WND_GUST_SPD (m/sec)	MAX_WND_GUST_DIR (Deg)	REL_HUM_MAX (%)		Months/ Elements	MAX_AIR_TEMP (DegC)	MAX_WND_SPD (m/s)	MAX_WND_DIR (Deg)	MAX_WND_GUST_SPD (m/sec)	MAX_WND_GUST_DIR (Deg)	REL_HUM_MAX (%)		Months/ Elements	MAX_AIR_TEMP (DegC)	MAX_WND_SPD (m/s)	MAX_WND_DIR (Deg)	MAX_WND_GUST_SPD (m/sec)	MAX_WND_GUST_DIR (Deg)	REL_HUM_MAX (%)
	JAN	24.5	6.4	NW	15.1	NW	96.1		JAN	29.6	5.1	N	14.6	NW	98.1		JAN	24.2	13.7	N	18.8	N	95.7		JAN	21.7	16.4	NW	22	NW	99.9		JAN	24.6	10.8	W	16.4	NW	88.4		JAN	26	8.4	NW	14.4	NW	99.2
	FEB	27.4	6.1	NW	15.1	NW	93.4		FEB	26.5	7.1	N	16	N	93.8		FEB	26	11.8	N	18.2	N	99.9		FEB	23.8	11.4	NW	19.1	NW	99.9		FEB	26.8	9.2	W	16.2	W	95.5		FEB	27.2	9.2	NW	16.2	N	100
	MAR	32.2	7.5	SE-NW	17.3	SE	97.3		MAR	30.9	6.1	NE	17.1	S	100		MAR	32	14	SE	21.5	SE	99.9		MAR	30.4	15.1	S	22.9	S	99.9		MAR	33.1	13.6	NE	19.4	W	96.8		MAR	33.3	10.7	NE	18.5	SE-NE	100
	APR	44.5	6.7	NW	16.1	NW-N	86.9		APR	39	9	N	18.3	N	85.8		APR	44.1	13.6	N	21.6	N	92.2		APR	35.1	11.7	S	19.2	NW	100		APR	44.5	8.6	N	18.4	SE-NW	89.8		APR	43.3	11.5	N	19	N	94
	MAY	46.6	8.1	NW	17.4	NW	74.5		MAY	46.6	6	N	18.2	N	77.4		MAY	47	14.5	N	22.5	N	73.9		MAY	40.8	14	S	21.3	NW	99.3		MAY	46.6	10.2	N	18.5	N	67.1		MAY	46.5	11.9	N	20.7	N	92.1
	JUN	51.1	7.7	NW	15.2	NW	40.5		JUN	50.8	7.3	N	14.4	N	36		JUN	51.6	13.6	N	20	N	30		JUN	47.1	10.4	NW	16.5	NW	75.3		JUN	50.9	9.4	N	15.5	W	21.3		JUN	50.2	12	NW	21	N	44.3
	JUL	51.1	6.7	NW	15.4	NW	82.9		JUL	51	5.5	NE	15.2	E	88.9		JUL	51.7	14.3	N	20.2	N	97.3		JUL	46.3	11	S	18.9	NW	100		JUL	51.7	7.3	N-NE	13.7	NE	84.6		JUL	50.9	9.4	SE	18.8	NE	94.9
	AUG	50.9	6	NW	13.8	NW-NE	81.8		AUG	50.6	6	E	13.2	E	84.7		AUG	51.3	11.7	SE	16.1	SE	93.7		AUG	46	10.5	S	15.4	S	100		AUG	51	7.8	NE	14.3	NE	83		AUG	51.1	8.2	NE	15.5	N	96.8
	SEP	48.8	6.7	NW	13.6	NW-NE	83.9		SEP	47.3	5.7	NE	14.5	E	85.4		SEP	48	11	SE-N	18.3	SE-N	96.3		SEP	45.1	8.6	S	13.8	W	100		SEP	48.7	8.3	NE	15.4	NE	82.7		SEP	49.3	10.1	NE	14.7	NE	95.4
	OCT	44.3	5.5	N	12	NE	84.5		OCT	42.7	7.1	N	13.1	N	81.2		OCT	44.1	10.9	N	15.5	N	92.7		OCT	39.7	10.6	S-NW-W	15.8	NW	100		OCT	44.9	7.4	NE	13.4	NE	87.3		OCT	43.5	7.6	NE	12.2	NE	99.7
	NOV	37.1	5.5	NW	11.3	NW	93.1		NOV	35	5.8	N	11.9	N	92.8		NOV	36.3	10.2	N	14.9	N	98.3		NOV	31.4	11.6	NW	18.4	NW	100		NOV	36	6.3	SE-NE	12.9	N	91.4		NOV	35.5	8	N	14.3	N	100
	DEC	30.6	6.2	NW	12	NW	96		DEC	27.1	4.1	NW	18.4	NW	93.3		DEC	30.5	10.9	N	14.8	N	98.9		DEC	23.9	13.3	NW	20	NW	99.9		DEC	30.3	7.3	W	13.7	W	92.1		DEC	30.5	8.1	NW	14.9	NW	99.9
	2018								2018								2018								2018								2018								2018
	Months/Elements	MAX_AIR_TEMP (DegC)	MAX_WND_SPD (m/s)	MAX_WND_DIR (Deg)	MAX_WND_GUST_SPD (m/sec)	MAX_WND_GUST_DIR (Deg)	REL_HUM_MAX (%)		Months/ Elements	MAX_AIR_TEMP (DegC)	MAX_WND_SPD (m/s)	MAX_WND_DIR (Deg)	MAX_WND_GUST_SPD (m/sec)	MAX_WND_GUST_DIR (Deg)	REL_HUM_MAX (%)		Months/ Elements	MAX_AIR_TEMP (DegC)	MAX_WND_SPD (m/s)	MAX_WND_DIR (Deg)	MAX_WND_GUST_SPD (m/sec)	MAX_WND_GUST_DIR (Deg)	REL_HUM_MAX (%)		Months/ Elements	MAX_AIR_TEMP (DegC)	MAX_WND_SPD (m/s)	MAX_WND_DIR (Deg)	MAX_WND_GUST_SPD (m/sec)	MAX_WND_GUST_DIR (Deg)	REL_HUM_MAX (%)		Months/ Elements	MAX_AIR_TEMP (DegC)	MAX_WND_SPD (m/s)	MAX_WND_DIR (Deg)	MAX_WND_GUST_SPD (m/sec)	MAX_WND_GUST_DIR (Deg)	REL_HUM_MAX (%)		Months/ Elements	MAX_AIR_TEMP (DegC)	MAX_WND_SPD (m/s)	MAX_WND_DIR (Deg)	MAX_WND_GUST_SPD (m/sec)	MAX_WND_GUST_DIR (Deg)	REL_HUM_MAX (%)
	JAN	28	7.3	NW	17.1	NW	92.7		JAN	26	6.5	NW	16	NW	86.9		JAN	27	13.8	NW	17.7	N	97.8		JAN	23.6	14.6	S	18.4	NW	99.9		JAN	27.3	9.6	W	16.9	W	90		JAN	27.6	9.9	N	17.9	NW	97.7
	FEB	32.8	7.7	SE	15.9	SE	95.2		FEB	29.5	8.7	N	15.3	NW	100		FEB	33.4	13.6	SE	20.9	SE	98.4		FEB	24.2	12.7	S	19	S	100		FEB	35	9	W-N	15.9	SE-W	94.7		FEB	37.2	9	NW	19.6	SE	99.9
	MAR	42.6	6.9	NW	14.9	SE	92.1		MAR	41.5	5.1	NE	14.5	S	87.8		MAR	41.4	13.3	N	18.1	N	99.2		MAR	33	12.4	S	19.7	S	100		MAR	41.9	9.2	SE	17.3	SE	90.5		MAR	40.9	10.3	SE-NE	20	N	99.1
	APR	39.8	8.2	SE-NW	18.7	NW	90.7		APR	36.1	12.2	NE	20.3	N	86.2		APR	38.5	13.6	N	19.3	N	95.4		APR	32.9	14.2	S	20.9	S	100		APR	36	13.1	NE	20.4	SE	93.1		APR	39.5	10.2	NE	20.2	NE	100
	MAY	47.2	6.7	NW	17.3	NW	90.9		MAY	46.1	8.6	NE	16.1	N-E	85.5		MAY	45.9	16.7	N	25	N	98		MAY	41.7	14.7	S	20.6	S	98.8		MAY	46.5	10.9	W	24.7	W	83.3		MAY	46.4	9.8	NE	32	NE	100
	JUN	50.1	8.8	NW	18.9	NW	61		JUN	48.4	8.8	NW	13.9	NW	70.6		JUN	49.4	16.1	N	21	N	63.6		JUN	44.5	11.8	NW	18.3	NW	88		JUN	49.6	9.7	W	18.8	W	61.6		JUN	48.4	10.8	NW-N	19.8	N	78.2
	JUL	51.6	7.3	NW	15.8	NW	42.8		JUL	50.3	5.2	NW	15	NW	73.1		JUL	50	15	N	20.1	N	39.3		JUL	46.8	10.2	NW	16.8	NW	88.9		JUL	50.6	8.3	W	16.8	W-NW	31.1		JUL	50.5	12.1	NW	21.7	NW	45.5
	AUG	49.4	6.6	NW	14.9	NW	51.1		AUG	49.4	4.8	NW	14	NW	54		AUG	48	14	N	18.4	N	47.4		AUG	45.9	9.4	NW	17.3	NW	100		AUG	48.9	7.6	W	15.6	W	30.3		AUG	47.7	10.1	NW	18	N	67.4
	SEP	49.1	4.7	NW	10.2	NW	83.8		SEP	47.7	4.7	NW	11	NW	100		SEP	48.6	9.7	N	14	N	98		SEP	43.5	9.8	S	13.6	NW	100		SEP	49	8.4	W-NE	13.9	N	92.6		SEP	47.9	7.3	N	13.4	NE	99.9
	OCT	44.3	5.6	NW	16.1	NW-N	93.1		OCT	44.8	11.1	NE	19.5	S	97		OCT	43.6	11.6	SE	17.5	N	100		OCT	40.8	15.6	S	21.8	S	91		OCT	44.3	9.5	NE	16.3	NE	89.7		OCT	44.6	7.5	W-NW	19.3	W-NE	100
	NOV	32	6.8	NW	14.2	NW	100		NOV	33.2	8.5	N	16.4	NW-N	100		NOV	29.9	15.1	N	26.5	N	100		NOV	29.4	17.9	NW	31.5	NW	98.5		NOV	31.4	8.4	W	16.4	W	100		NOV	32.2	10	NW	18	N	100
	DEC	26.8	6.1	NW	11.8	NW	97.3		DEC	27.7	4.5	N	10.8	NW	100		DEC	26.4	11.2	N	14.2	N	99.9		DEC	25.5	13.2	NW	18.9	NW	97.2		DEC	26.8	3.8	W	-	0	97.3		DEC	26.9	7.1	N	12.5	N	100
	2019								2019								2019								2019								2019								2019
	Months/ Elements	MAX_AIR_TEMP (DegC)	MAX_WND_SPD (m/s)	MAX_WND_DIR (Deg)	MAX_WND_GUST_SPD (m/sec)	MAX_WND_GUST_DIR (Deg)	REL_HUM_MAX (%)		Months/ Elements	MAX_AIR_TEMP (DegC)	MAX_WND_SPD (m/s)	MAX_WND_DIR (Deg)	MAX_WND_GUST_SPD (m/sec)	MAX_WND_GUST_DIR (Deg)	REL_HUM_MAX (%)		Months/ Elements	MAX_AIR_TEMP (DegC)	MAX_WND_SPD (m/s)	MAX_WND_DIR (Deg)	MAX_WND_GUST_SPD (m/sec)	MAX_WND_GUST_DIR (Deg)	REL_HUM_MAX (%)		Months/ Elements	MAX_AIR_TEMP (DegC)	MAX_WND_SPD (m/s)	MAX_WND_DIR (Deg)	MAX_WND_GUST_SPD (m/sec)	MAX_WND_GUST_DIR (Deg)	REL_HUM_MAX (%)		Months/ Elements	MAX_AIR_TEMP (DegC)	MAX_WND_SPD (m/s)	MAX_WND_DIR (Deg)	MAX_WND_GUST_SPD (m/sec)	MAX_WND_GUST_DIR (Deg)	REL_HUM_MAX (%)		Months/ Elements	MAX_AIR_TEMP (DegC)	MAX_WND_SPD (m/s)	MAX_WND_DIR (Deg)	MAX_WND_GUST_SPD (m/sec)	MAX_WND_GUST_DIR (Deg)	REL_HUM_MAX (%)
	JAN	25.8	8.8	NW	18	NW	98.1		JAN	25.5	6.3	N	15	N	100		JAN	25.5	13.6	N	22.3	N	100		JAN	22.3	14.1	NW	21.1	NW	98.8		JAN	27.3	8.3	NE	14.2	NE	97.6		JAN	27.3	11.2	NW	19.6	N-NE	100
	FEB	26.4	7.1	NW	14.4	SE-NW	96.3		FEB	25.9	6.8	N	15.6	S	100		FEB	26.1	9.8	N	13.2	SE-N	99.6		FEB	24.1	14.3	S	18.2	NW	98		FEB	26.9	9.9	SE	17.8	SE-W	99		FEB	25.7	10.9	N	19.1	N	100
	MAR	30.2	8.1	NW	18	NW	97.6		MAR	30.3	5.8	N	22	S-NW-N	100		MAR	29.4	13.1	SE	20.5	SE	100		MAR	27	16.1	S	26.2	S	96.1		MAR	29.8	11.4	W	20.2	W	97		MAR	30	12.1	NW	23.4	SE-NE	100
	APR	37.1	7.6	NW	18.4	NW	90.8		APR	36.5	8.4	N	19.1	N	93.6		APR	37.6	12.7	N	20.7	N	96.8		APR	33	19.5	S	23.5	S	93.4		APR	37.7	12.9	NE	22.9	W-NE	83.1		APR	39	9.7	NE	21.1	NE	98.7
	MAY	47	7.7	NW	16.5	NW	78.9		MAY	46.7	8.8	NW-N	15.9	S-NW	91.2		MAY	47.8	11.2	SE-N	18.6	SE	85.9		MAY	42.7	11.4	S	24.4	NW	91.8		MAY	48.2	7.3	N	17	N	69.3		MAY	46.9	9.3	SE-NW	19.5	NE	96.7
	JUN	49.5	6.9	NW	15.3	NW	50.3		JUN	51.1	6.5	NE	61.6	NW	85.4		JUN	50.8	13	N	18.5	N	54.9		JUN	46.2	9	NW	17.1	NW	89.6		JUN	50.4	8.3	W	17	W-N	33.8		JUN	50.1	9.3	NE	18.9	NE	52.9
	JUL	49.5	7.3	NW	16.4	NW	35.6		JUL	50.3	5.9	NW	19.7	NW	53.8		JUL	50.3	13.2	N	20.1	N	45.3		JUL	47.3	11	NW	17.2	NW	77.3		JUL	50.6	8.7	W	20.2	W	21.1		JUL	50.1	10.1	NW	21.2	NW	60.7
	AUG	50.8	6.8	NW	15.9	NW	87.7		AUG	49.3	6.2	NW	13.9	NW	98.7		AUG	50.5	12.3	N	17.8	N	80.3		AUG	45.9	8.6	S	17.3	NW	91.2		AUG	50.4	7.2	W	19.3	W	67.7		AUG	50	10.3	NW	18.3	NW	85.4
	SEP	48.7	6.8	NW	13.4	NW	80.2		SEP	47.3	7.4	N	13.1	NW	92.1		SEP	48.5	12.7	N	17.1	N	91		SEP	44	9.9	S-NW	14.2	NW	89.4		SEP	48.7	7.8	N	14.5	N	55.5		SEP	48	7.5	NE	14.6	NE	95.4
	OCT	46.1	5.1	NW	17.7	N	95.7		OCT	43	8.9	NE	24.2	N	88.9		OCT	45.7	10.6	N	16.4	N	92.9		OCT	39.5	13	S	18	S-NW	94.7		OCT	46.1	8.8	NE	15	N-NE	94.1		OCT	47.6	6.4	NE	14.3	NE	98.3
	NOV	32.6	5.2	NW	12.5	NW	98.9		NOV	30.9	6.9	NE	13.7	N	95.4		NOV	32.2	10.4	SE	15.2	SE-N	99.6		NOV	29.1	14	NW	23.9	NW	90.8		NOV	31.7	7.6	NE	12.3	NE	97.4		NOV	32.5	6.3	NE	23.3	NE	98.4
	DEC	26.9	6.3	NW	13.8	NW	98.3		DEC	25.9	5.9	N-NE	13.6	NE	98.8		DEC	27.3	10.9	N	16.6	N	99.6		DEC	24.5	16.1	NW	20.6	S	95.7		DEC	27.1	8	W	13.6	W	99.3		DEC	27.3	9.6	SE-NE	17	NW	97.8
	2020								2020								2020								2020								2020								2020
	Months/Elements	MAX_AIR_TEMP (DegC)	MAX_WND_SPD (m/s)	MAX_WND_DIR (Deg)	MAX_WND_GUST_SPD (m/sec)	MAX_WND_GUST_DIR (Deg)	REL_HUM_MAX (%)		Months/ Elements	MAX_AIR_TEMP (DegC)	MAX_WND_SPD (m/s)	MAX_WND_DIR (Deg)	MAX_WND_GUST_SPD (m/sec)	MAX_WND_GUST_DIR (Deg)	REL_HUM_MAX (%)		Months/ Elements	MAX_AIR_TEMP (DegC)	MAX_WND_SPD (m/s)	MAX_WND_DIR (Deg)	MAX_WND_GUST_SPD (m/sec)	MAX_WND_GUST_DIR (Deg)	REL_HUM_MAX (%)		Months/ Elements	MAX_AIR_TEMP (DegC)	MAX_WND_SPD (m/s)	MAX_WND_DIR (Deg)	MAX_WND_GUST_SPD (m/sec)	MAX_WND_GUST_DIR (Deg)	REL_HUM_MAX (%)		Months/ Elements	MAX_AIR_TEMP (DegC)	MAX_WND_SPD (m/s)	MAX_WND_DIR (Deg)	MAX_WND_GUST_SPD (m/sec)	MAX_WND_GUST_DIR (Deg)	REL_HUM_MAX (%)		Months/ Elements	MAX_AIR_TEMP (DegC)	MAX_WND_SPD (m/s)	MAX_WND_DIR (Deg)	MAX_WND_GUST_SPD (m/sec)	MAX_WND_GUST_DIR (Deg)	REL_HUM_MAX (%)
	JAN	23.6	7.8	NW	14.7	NW	99.7		JAN	23.6	5.2	NW	15.7	NW	98.8		JAN	23.6	12.8	N	17	N	99.4		JAN	21	15.3	NW	21.7	NW	93.1		JAN	24.6	8.4	W	15.7	W	98.9		JAN	24.5	9.1	NW	18.4	NW	98.2
	FEB	28.4	10.2	NW	16.2	NW	96.9		FEB	26	4.8	NW	15.6	S	95.2		FEB	29.9	11	SE	18.4	SE-N	99.2		FEB	23.3	13	S	18.7	NW	98.7		FEB	32.1	12.2	W	18.2	W	94.5		FEB	31.9	11.7	NW	20.1	SE	98.5
	MAR	32.4	8	NW	16.8	NW	95.3		MAR	30.8	6.1	N	16.3	N	89.6		MAR	32.2	13.4	SE	22.5	N	94.5		MAR	27.6	15.7	S	21.9	S	94.9		MAR	32.6	8.9	W	18.1	SE-W	93.5		MAR	33.1	9.2	SE-NW	18	SE-NW	96.7
	APR	37.5	6.4	SE	17.5	SE	94.5		APR	36.9	9.3	NE	20.4	S	95.4		APR	37.8	12	SE	18.7	SE	88.5		APR	34.5	18.1	S	25.2	S	94.8		APR	44.7	13.8	NE	22.6	NE	90.7		APR	44.5	10.5	NE	24.3	NE	94.9
	MAY	47.1	6.1	NW	14.4	NW	82.8		MAY	48	6.1	NE	14.7	NW	83.8		MAY	48.3	11.4	N	17.8	N	80.9		MAY	44.5	16.3	S	20.8	NW	91.5		MAY	48.2	8.9	N	24.4	NW	86.4		MAY	47.5	8.7	NW	16.4	NW	80.7
	JUN	49	6.1	NW	13.5	NW	50.7		JUN	48	7.7	NW	13.6	NW	56.6		JUN	48.8	12.6	N	21.2	N	49.6		JUN	44.1	10.4	NW	16.6	NW	80.5		JUN	49.2	7.7	W	13.8	N	30.2		JUN	49.1	9.3	NW	20	NW	50.5
	JUL	51.2	5.6	NW	16.1	NW	86.7		JUL	50.8	6.2	N	11.8	NW	88.2		JUL	52.1	12.9	SE	18.5	SE	90.7		JUL	47	10.2	S	16.3	S	98.2		JUL	52.4	7.6	N	13.3	NE	84.5		JUL	51.1	10.1	NE	17.4	NE	94.1
	AUG	48.6	6.1	NW	15.2	NW	73.7		AUG	48	5.4	NW	19.4	W-N	76.8		AUG	49	11.3	N	17.8	N	77		AUG	45.2	8.7	NW	15.9	NW	89.6		AUG	50.3	8.1	W	13.4	W	62.5		AUG	49.5	8.4	NW	15.4	NW	82.9
	SEP	47.6	5.8	NW	13.7	NW	75.5		SEP	47.9	6.5	NE	11.4	NW	84.5		SEP	47.7	10.4	SE	18.3	SE	83		SEP	45.6	9.2	S	16.1	S-NW	89.4		SEP	47.9	7.1	NE	13.6	W	78		SEP	47.5	6.7	NE	15.1	NE	91.5
	OCT	41.9	4.9	NW	9.4	NW	86.2		OCT	39.8	4.7	NE	10.2	NW	81.3		OCT	41.6	9.1	N	12.8	N	92.9		OCT	35.6	8.4	NW	13.1	NW	78.3		OCT	41.8	6	N	12.1	N	89.3		OCT	41.1	6.5	NW-NE	12.3	NE	96
	NOV	35.8	6.2	SE	17.7	NW	100		NOV	33.9	7.5	NE	14.9	S	97.2		NOV	34.8	12.7	SE	17.5	SE	99.5		NOV	29	15.9	S	22.6	S	86.3		NOV	35.3	9.7	SE	16.7	SE-NE	100		NOV	34.9	9.8	SE	16.1	SE	97.2
	DEC	24.5	9.4	NW	17.1	NW	99.9		DEC	24.4	5	N	15.9	NW	97.6		DEC	23.9	14.3	N	19.1	N	99.7		DEC	21.8	16.5	NW	22.2	NW	78.9		DEC	24.2	10.1	W	15.6	W	100		DEC	23.8	9.3	NW	15.8	NW	99.1
	2021								2021								2021								2021								2021								2021
	Months/Elements	MAX_AIR_TEMP (DegC)	MAX_WND_SPD (m/s)	MAX_WND_DIR (Deg)	MAX_WND_GUST_SPD (m/sec)	MAX_WND_GUST_DIR (Deg)	REL_HUM_MAX (%)		Months/ Elements	MAX_AIR_TEMP (DegC)	MAX_WND_SPD (m/s)	MAX_WND_DIR (Deg)	MAX_WND_GUST_SPD (m/sec)	MAX_WND_GUST_DIR (Deg)	REL_HUM_MAX (%)		Months/ Elements	MAX_AIR_TEMP (DegC)	MAX_WND_SPD (m/s)	MAX_WND_DIR (Deg)	MAX_WND_GUST_SPD (m/sec)	MAX_WND_GUST_DIR (Deg)	REL_HUM_MAX (%)		Months/ Elements	MAX_AIR_TEMP (DegC)	MAX_WND_SPD (m/s)	MAX_WND_DIR (Deg)	MAX_WND_GUST_SPD (m/sec)	MAX_WND_GUST_DIR (Deg)	REL_HUM_MAX (%)		Months/ Elements	MAX_AIR_TEMP (DegC)	MAX_WND_SPD (m/s)	MAX_WND_DIR (Deg)	MAX_WND_GUST_SPD (m/sec)	MAX_WND_GUST_DIR (Deg)	REL_HUM_MAX (%)		Months/ Elements	MAX_AIR_TEMP (DegC)	MAX_WND_SPD (m/s)	MAX_WND_DIR (Deg)	MAX_WND_GUST_SPD (m/sec)	MAX_WND_GUST_DIR (Deg)	REL_HUM_MAX (%)
	JAN	25.7	6.6	NW	13.8	NW	94.4		JAN	23.7	4.1	NW-N	11.9	NW	90.3		JAN	25.6	11.8	N	16.9	N	98.1		JAN	21.7	13.4	NW	20.4	NW	94.4		JAN	27.6	7.7	W	15.6	W	93.3		JAN	27.6	8.7	NW	15	NW	97.9
	FEB	32.4	5.7	NW	12.8	NW	96.2		FEB	29.2	5.3	N	12.4	N	93.8		FEB	31.9	11.4	N	16.1	N	97.5		FEB	26.9	11.9	NW	17	NW	96.5		FEB	33.5	8.2	W	13.8	N	98.9		FEB	31.7	9.3	NW	15	N	97.5
	MAR	43.1	7.1	NW	18.9	NW	96.7		MAR	43.4	6.5	N	14.3	NW	86		MAR	43.9	17.2	N	22.2	N	95.4		MAR	41.5	12.5	S	20	NW	93.5		MAR	43.1	9.8	NE	18.7	NE	89		MAR	42.7	10.7	NW	19.8	NW	95.8
	APR	43.3	7.1	NW	15.4	NW	72.7		APR	42.8	6.6	N	13.9	NW	75		APR	42.7	12.6	N	20.7	N	64.4		APR	37.5	10.5	NW	20	NW	86.3		APR	44.6	7.8	NE	23.8	N	61.5		APR	42.8	12.2	NW	20.4	NW	75
	MAY	47.4	6.3	NW	23.4	NW	79		MAY	47.1	7.6	N-NE	18.6	N	79.1		MAY	48.1	14.5	N	37.1	N	80.6		MAY	44.1	18.1	S	29.4	W	90.8		MAY	49.6	7.1	W	25.4	W	62.4		MAY	48.1	9.7	NW	23.2	NE	79.2
	JUN	50.2	8.1	NW	18.1	NW	80.3		JUN	49.8	6.4	N	15.3	NW	84.9		JUN	50	14.9	N	24.9	N	82.7		JUN	46.5	11	NW	19	NW	95.9		JUN	52.8	8.6	NW-N	18.7	N	71.9		JUN	50.1	12.9	NW	22.1	NW	69.2
	JUL	50.6	6.2	NW	15	NW	72.7		JUL	50.7	4.3	S-NW	12.4	NW-N	70.8		JUL	51	12.2	N	17.4	N	74.2		JUL	47.5	11.1	NW	18	NW	89.8		JUL	53.5	7.7	W	15.8	N	71.8		JUL	50.4	10.2	NW-N	18.5	NW	91.8
	AUG	50.2	5.8	NW	14.2	NW	72.2		AUG	51.2	5.8	NE	14.8	NW	80.3		AUG	51	11.3	N	16.9	N	79.7		AUG	47.6	8.9	S	15.8	NW	89.7		AUG	52.3	5.4	SW	18.6	W	72		AUG	49.7	1.2	NW-W	16.7	NE	80.8
	SEP	48.3	6.6	NW	15.1	NW	88.5		SEP	47.1	5.4	NW	13.8	NW	79.4		SEP	48.8	13.5	N	21.1	N	88		SEP	44.9	9.6	NW	16.3	NW	90.2		SEP	50.1	1.9	SE-NW	14.8	N	76.6		SEP	48	4.1	NW	17.8	NW-N	94.3
	OCT	44.9	6.2	NW	12.5	NW	87.7		OCT	43.9	5.5	N	17.1	NW	95.6		OCT	44.7	11.9	N	16.4	N	99.9		OCT	41.3	13.6	NW	17.8	NW	94		OCT	45.7	5.8	SE-W-NE	13.3	N	97		OCT	43.9	5	NW	14.7	NE	98.1
	NOV	36.9	6.2	NW	14.3	NW	99.2		NOV	36.1	5.1	NW	15.2	NW	91.1		NOV	35.6	10.8	N	16.6	N	99		NOV	33	14.4	NW	19.1	NW	91.2		NOV	38	6.8	SE-SW-NW-W-N-NE	15.4	W	95.6		NOV	37.1	8.9	W	15.8	NW	96.7
	DEC	28.4	6	NW	13.7	NW	99.4		DEC	28.8	5.5	S-NW	12.5	NW	96.2		DEC	28.8	11.5	N	15.8	N	98.3		DEC	25	14.2	NW	20.1	NW	94		DEC	29.1	3.4	NW-N-NE-E	14.1	W	99.8		DEC	29.9	-	-	14.9	NW	92.1
	2022								2022								2022								2022								2022								2022
	Months/Elements	MAX_AIR_TEMP (DegC)	MAX_WND_SPD (m/s)	MAX_WND_DIR (Deg)	MAX_WND_GUST_SPD (m/sec)	MAX_WND_GUST_DIR (Deg)	REL_HUM_MAX (%)		Months/ Elements	MAX_AIR_TEMP (DegC)	MAX_WND_SPD (m/s)	MAX_WND_DIR (Deg)	MAX_WND_GUST_SPD (m/sec)	MAX_WND_GUST_DIR (Deg)	REL_HUM_MAX (%)		Months/ Elements	MAX_AIR_TEMP (DegC)	MAX_WND_SPD (m/s)	MAX_WND_DIR (Deg)	MAX_WND_GUST_SPD (m/sec)	MAX_WND_GUST_DIR (Deg)	REL_HUM_MAX (%)		Months/ Elements	MAX_AIR_TEMP (DegC)	MAX_WND_PNT_SPD (m/s)	MAX_WND_PNT_DIR (Deg)	MAX_WND_GUST_SPD (m/sec)	MAX_WND_GUST_DIR (Deg)	REL_HUM_MAX (%)		Months/ Elements	MAX_AIR_TEMP (DegC)	MAX_WND_SPD (m/s)	MAX_WND_DIR (Deg)	MAX_WND_GUST_SPD (m/sec)	MAX_WND_GUST_DIR (Deg)	REL_HUM_MAX (%)		Months/ Elements	MAX_AIR_TEMP (DegC)	MAX_WND_SPD (m/s)	MAX_WND_DIR (Deg)	MAX_WND_GUST_SPD (m/sec)	MAX_WND_GUST_DIR (Deg)	REL_HUM_MAX (%)
	JAN	25.5	6.8	NW	13.6	NW	100		JAN	22.6	6.3	N	12.5	NW	99		JAN	24.4	13.1	N	17	N	99.8		JAN	20.4	12.9	NW	20.1	NW	97.9		JAN	25.8	6.2	N	13.4	W-NE	92.8		JAN	23.6	4.4	NE	15.1	N	97.9
	FEB	27.9	7.3	NW	15.9	NW	97.3		FEB	28	5.2	NW	17	NW	92.3		FEB	27.8	14.1	N	18.7	N	96.6		FEB	23.9	12.8	S-NW	16.4	NW	93.5		FEB	30	9	W	17.9	W	95.6		FEB	29.1	10.3	SE-NW	15.6	NW	98.5
	MAR	34.8	7.1	NW	14.5	NW	92.8		MAR	31.8	7.4	N	13.2	N	85.7		MAR	33.8	14.8	N	18.6	N	79.7		MAR	28.1	14.3	NW	21.3	NW	90.5		MAR	35.7	10.2	NE	14.8	SE-W	86.1		MAR	36.4	9.1	NW	16.7	NW	91.3
	APR	39.5	6.8	SE	15.8	SE	83.9		APR	38.4	5	N	12.5	S	82.5		APR	39.4	12	N	16.3	N	82.3		APR	36.5	14.9	S	21.3	NW	87.2		APR	41.9	9.1	N-NE	17.6	W	86.1		APR	41.8	10.5	NW-N	17.5	NW	86.2
	MAY	46.3	7.1	NW	15.5	NW	66.2		MAY	45.5	5.4	N	11.6	NW	51.3		MAY	46.7	14.1	N	21.6	N	67.4		MAY	41.6	10.4	NW	18.4	NW	81.3		MAY	46.5	4.5	NW-W-N	15.6	N	64.3		MAY	47.6	5.4	N	20.4	NW	71.9
	JUN	50	7.4	NW	15.5	NW	57.6		JUN	49.1	5.5	NW-NE	11.7	NW	79.2		JUN	49.6	11.6	N	17.5	N	58		JUN	45	10.2	NW	17.1	NW	93.1		JUN	52.7	7.9	NW	16.6	W	45.4		JUN	51.1	9.8	NW	18.7	NW	56.8
	JUL	50.1	6.7	NW	14.4	NW	95.4		JUL	50.5	5.1	NW	11.9	NW	91.8		JUL	50.4	12	N	17.9	N	91		JUL	47.1	12.1	NW	16	NW	96.5		JUL	51.6	8	W	15.5	W	91.6		JUL	51.1	10	NW	17.5	N	94.5
	AUG	50.9	6	NW	12.7	NW	84.7		AUG	51	5	SW	11.7	NW	89.5		AUG	51.5	14.5	N	17.4	N	89.3		AUG	45.6	9.8	S	16.4	NW	91.9		AUG	53	6.7	W	15.9	NW	86.4		AUG	51.5	10	NW	19.1	NW	96.2
	SEP	48	6.2	NW	13.3	NW	98.8		SEP	48	5.4	NE	14.4	NW	81.5		SEP	47.7	12.9	SE-N	17.2	N	97.8		SEP	44.6	10	S	18.6	NW	89.4		SEP	49.6	6.6	W	13.5	W	97.2		SEP	48.2	9.7	NW	16.6	NW	99.8
	OCT	42.8	4.2	NW	10.1	NW	98.9		OCT	43.3	4.2	NE	11	SW	96.3		OCT	42.6	8.7	SE	12.7	SE	99.8		OCT	40.4	10.2	S	12.9	S	91.4		OCT	43.4	6.3	NE	10.5	NE	97.4		OCT	42.8	7.3	W	10.9	E	98.5
	NOV	39.6	7.3	NW	15.4	NW	99.2		NOV	37.5	9.7	N-NE	15.8	N	98		NOV	39.6	11.8	N	19.3	N	95.3		NOV	31.3	15.1	NW	19	NW	88.4		NOV	39.4	6.9	NE	14.5	W-NE	97.2		NOV	39.3	7.9	N	14.5	NW	95.6
	DEC	28	5.9	NW	14.3	NW	98.8		DEC	26.4	4.7	NE	17.9	NW	100		DEC	27.5	10.9	N	13.7	N	98.9		DEC	25	15.3	NW	21.3	NW	89.6		DEC	28.3	7.9	W	12.8	W	100		DEC	32	6.8	NW	16.3	NW-N	98
	2023								2023								2023								2023								2023								2023
	Months/Elements	MAX_AIR_TEMP (DegC)	MAX_WND_SPD (m/s)	MAX_WND_DIR (Deg)	MAX_WND_GUST_SPD (m/sec)	MAX_WND_GUST_DIR (Deg)	REL_HUM_MAX (%)		Months/ Elements	MAX_AIR_TEMP (DegC)	MAX_WND_SPD (m/s)	MAX_WND_DIR (Deg)	MAX_WND_GUST_SPD (m/sec)	MAX_WND_GUST_DIR (Deg)	REL_HUM_MAX (%)		Months/ Elements	MAX_AIR_TEMP (DegC)	MAX_WND_SPD (m/s)	MAX_WND_DIR (Deg)	MAX_WND_GUST_SPD (m/sec)	MAX_WND_GUST_DIR (Deg)	REL_HUM_MAX (%)		Months/ Elements	MAX_AIR_TEMP (DegC)	MAX_WND_SPD (m/s)	MAX_WND_DIR (Deg)	MAX_WND_GUST_SPD (m/sec)	MAX_WND_GUST_DIR (Deg)	REL_HUM_MAX (%)		Months/ Elements	MAX_AIR_TEMP (DegC)	MAX_WND_SPD (m/s)	MAX_WND_DIR (Deg)	MAX_WND_GUST_SPD (m/sec)	MAX_WND_GUST_DIR (Deg)	REL_HUM_MAX (%)		Months/ Elements	MAX_AIR_TEMP (DegC)	MAX_WND_SPD (m/s)	MAX_WND_DIR (Deg)	MAX_WND_GUST_SPD (m/sec)	MAX_WND_GUST_DIR (Deg)	REL_HUM_MAX (%)
	JAN	24.2	7.4	NW	15.9	NW	99.7		JAN	21.6	5.6	SW-NW-N-NE	11.5	N	100		JAN	25.1	13.5	N	17.7	N	100		JAN	20.1	14.2	S-NW	19.6	W	96.7		JAN	24.2	10.3	W	18.3	W	100		JAN	27.1	8.3	NW	17.1	NW	98.4
	FEB	29.2	6.9	NW	13.6	NW	99.7		FEB	28.8	7.5	N	12.4	N	97.9		FEB	28.1	11.4	N	16	N	99.6		FEB	26.1	13.3	NW	17.1	NW	89.8		FEB	29.7	9.5	W	15.5	W	96.2		FEB	29.3	10.5	NW	16.4	N	100
	MAR	34	7	NW	22	NW	100		MAR	32.3	4.9	SW	11.6	S-NW	100		MAR	33.5	13.4	SE	17.9	N	100		MAR	27	10.8	S	18	S	97.9		MAR	34	-	-	-	0	100		MAR	35.4	9.3	NW	18.4	NW	100
	APR	38.8	7.5	NW	16.4	NW	100		APR	38	6.6	N	14.7	N	100		APR	38.7	15.2	N	21.8	N	100		APR	39.8	17.4	S	25.7	NW	100		APR	41.7	-	-	-	0	100		APR	40.8	10.4	NW	20.1	NW	100
	MAY	44.9	7.1	NW	15.6	NW	82.4		MAY	44.7	6.3	N	15	N	91.5		MAY	46.5	12.2	N	19.2	N	83.5		MAY	40.6	11.6	S	16.9	NW	88.8		MAY	47.3	-	-	-	0	85.1		MAY	46.2	9.3	NW	17.9	N	90.9
	JUN	47.7	8	NW	15.7	NW	43.4		JUN	48.4	8.2	NW	16.4	NW	49.3		JUN	48	13.4	N	19.8	N	36.1		JUN	44.6	10.4	NW	18.1	NW	76.5		JUN	49	-	-	-	0	38.8		JUN	48	10.8	NW	21.6	NW	47.9
	JUL	49.5	7.5	NW	16.6	NW	44.3		JUL	51.1	4.6	NW	15.4	NW	39.2		JUL	49.8	13	N	18.3	N	39.4		JUL	47.3	8.8	NW	16.1	NW	84.3		JUL	51.2	-	-	-	0	35.3		JUL	50.3	9.4	NW	19.6	NW	40.4
	AUG	51.1	6.3	NW	15.9	NW	79.8		AUG	51.3	4.4	N	15	NW	76.6		AUG	51.3	11.1	N	15.5	N	84.2		AUG	47.2	10.2	S	18.5	NW	90.8		AUG	52.2	-	-	-	0	86.2		AUG	51.1	7.9	NW	16.1	NE	89.7
	SEP	49.7	6.7	NW	13.2	NW	85.6		SEP	50.2	7	N	11.8	NW	83.8		SEP	49.5	10.7	N	16.8	N	87.5		SEP	46.3	9.3	NW	14.2	NW	89.6		SEP	49.3	-	-	-	0	74.4		SEP	49.3	8.3	NW-N	15.3	N	92.8
	OCT	44.2	6.5	NW	11.9	NW	86.3		OCT	42.8	7.5	N	15.4	NW-N	75.7		OCT	42.9	10.4	N	13.8	N	90.8		OCT	40.1	12.4	NW	16.6	NW	88.9		OCT	44.5	-	-	-	0	88		OCT	44.6	7	N	14.4	NE	98.3
	NOV	35	8	NW	16.9	NW	99.1		NOV	32.8	11.6	N	26.7	N-NE	100		NOV	34.2	13.1	N	18.4	N	99.6		NOV	30	18.8	NW	26.7	NW	96.9		NOV	35.1	-	-	-	0	96.8		NOV	35.4	9.7	NW	17.6	NW	100
	DEC	30.4	6.9	NW	11.4	NW	100		DEC	30	4.1	NW	10.2	NW	100		DEC	29.7	9.6	N	12.6	N	100		DEC	25.3	13.2	NW	20.9	NW	97.9		DEC	30.4	-	-	-	0	98.9		DEC	30.7	7	N	11.9	NW	100

## Sheet: MIN (T, RH, V )
	RABYAH STATION				KUWAIT CITY STATION				KUWAIT AIRPORT STATION					SALMIYAH STATION				JAHRA STATION				WAFRA STATION
	2016				2016				2016					2016				2016				2016
	Months/Elements	MIN_AIR_TEMP (DegC)	REL_HUM_MIN (%)		Months/Elements	MIN_AIR_TEMP (DegC)	REL_HUM_MIN (%)		Months/Elements	MIN_AIR_TEMP (DegC)	REL_HUM_MIN (%)	VISBITLY_MIN (m)		Months/Elements	MIN_AIR_TEMP (DegC)	REL_HUM_MIN (%)		Months/Elements	MIN_AIR_TEMP (DegC)	REL_HUM_MIN (%)		Months/Elements	MIN_AIR_TEMP (DegC)	REL_HUM_MIN (%)	VISBITLY_MIN (m)
	JAN	2.2	14.6		JAN	5.1	16.3		JAN	-0.1	15	50		JAN	6	21.3		JAN	2.3	12.5		JAN	1.2	13.9	500
	FEB	3.1	9.8		FEB	9.9	10.7		FEB	1.5	8	1200		FEB	10.1	14.8		FEB	4.9	6.4		FEB	2.5	9	150
	MAR	12.9	7.8		MAR	16.5	11.4		MAR	10.3	9.2	350		MAR	17.1	15.3		MAR	12.6	6.7		MAR	9.8	8.4	300
	APR	12.3	5.8		APR	16.2	5.8		APR	10.9	6.1	400		APR	17.9	11.8		APR	13.2	4.6		APR	10.3	6.3	250
	MAY	21.4	5.1		MAY	23.1	5.5		MAY	17.2	5.4	350		MAY	24.8	10.4		MAY	20.8	3.9		MAY	17.5	5.9	50
	JUN	27	4.4		JUN	29	4.3		JUN	20.6	4.3	500		JUN	28.9	7.1		JUN	25.8	2.2		JUN	22.3	4.7	550
	JUL	28.2	3.9		JUL	32.3	3.8		JUL	26.6	3.9	1700		JUL	31.5	6.3		JUL	30.1	1.7		JUL	25.6	4.7	750
	AUG	29.3	3.5		AUG	32.5	4.2		AUG	28.2	4.2	3000		AUG	32.7	7.3		AUG	29.3	2		AUG	25.8	4.4	1200
	SEP	23.6	5		SEP	25.2	5.2		SEP	22.3	5	1900		SEP	25.6	9		SEP	22.9	3.2		SEP	21.1	5.9	200
	OCT	19.1	6.1		OCT	24	5.8		OCT	17.1	6.6	0		OCT	25.4	8.6		OCT	20.8	4.5		OCT	16.6	6.7	250
	NOV	9.8	7.5		NOV	12.9	8.3		NOV	6.2	8.3	1500		NOV	13.8	10.4		NOV	9.1	6.3		NOV	9.6	7.9	600
	DEC	2	14.2		DEC	7.1	15.6		DEC	1.3	15.9	200		DEC	7.8	19.5		DEC	5	11.2		DEC	1.9	14.5	150
	2017				2017				2017					2017				2017				2017
	Months/Elements	MIN_AIR_TEMP (DegC)	REL_HUM_MIN (%)		Months/Elements	MIN_AIR_TEMP (DegC)	REL_HUM_MIN (%)		Months/Elements	MIN_AIR_TEMP (DegC)	REL_HUM_MIN (%)	VISBITLY_MIN (m)		Months/Elements	MIN_AIR_TEMP (DegC)	REL_HUM_MIN (%)		Months/Elements	MIN_AIR_TEMP (DegC)	REL_HUM_MIN (%)		Months/Elements	MIN_AIR_TEMP (DegC)	REL_HUM_MIN (%)	VISBITLY_MIN (m)
	JAN	5.5	12		JAN	8.4	12.3		JAN	3.4	14.4	0		JAN	8.9	18.1		JAN	6	12.1		JAN	3.5	14.3	0
	FEB	0.4	10.8		FEB	4.4	11.7		FEB	-3.3	13.5	50		FEB	5	15.9		FEB	1.6	9.8		FEB	-0.8	9.6	100
	MAR	9	7.1		MAR	13.3	8.7		MAR	7.2	8.1	150		MAR	12.9	10.1		MAR	11.1	6.6		MAR	8	5.5	150
	APR	16.2	5.5		APR	18.4	5.9		APR	14.8	7.1	400		APR	18.9	9.3		APR	16.4	4		APR	15.3	6.3	100
	MAY	24	4.6		MAY	26	4.9		MAY	22.2	5.3	150		MAY	25	8.7		MAY	24.4	3.7		MAY	21.5	6.1	100
	JUN	26.2	3.6		JUN	28.3	3		JUN	22.4	4.7	1600		JUN	28	6.2		JUN	25.6	2.2		JUN	25.1	4.6	150
	JUL	28.5	3.8		JUL	31.9	4.5		JUL	26.7	4.1	800		JUL	30.7	8.9		JUL	29.7	1.6		JUL	27	5.1	50
	AUG	28.7	4.6		AUG	33.2	4.6		AUG	26.3	5.7	1100		AUG	32.2	9.6		AUG	30.8	2.9		AUG	25.9	4.9	550
	SEP	24.7	3.7		SEP	28.8	2.6		SEP	23.9	4.3	1400		SEP	29.6	4.3		SEP	25	1.7		SEP	22.9	4.6	50
	OCT	18.3	6.7		OCT	23.2	7.6		OCT	15.7	8.2	2100		OCT	25.3	11.3		OCT	19.3	5.3		OCT	16.1	7.6	350
	NOV	9.9	8.9		NOV	13.9	11.7		NOV	7.1	10.3	0		NOV	15.1	16.3		NOV	9.9	7.8		NOV	8.2	11.2	300
	DEC	5.1	9.2		DEC	9.9	10.1		DEC	3.4	10.1	400		DEC	11	19.5		DEC	6	8.1		DEC	5	11.1	900
	2018				2018				2018					2018				2018				2018
	Months/Elements	MIN_AIR_TEMP (DegC)	REL_HUM_MIN (%)		Months/Elements	MIN_AIR_TEMP (DegC)	REL_HUM_MIN (%)		Months/Elements	MIN_AIR_TEMP (DegC)	REL_HUM_MIN (%)	VISBITLY_MIN (m)		Months/Elements	MIN_AIR_TEMP (DegC)	REL_HUM_MIN (%)		Months/Elements	MIN_AIR_TEMP (DegC)	REL_HUM_MIN (%)		Months/Elements	MIN_AIR_TEMP (DegC)	REL_HUM_MIN (%)	VISBITLY_MIN (m)
	JAN	5.2	6.3		JAN	9.5	10.3		JAN	2.5	7.1	400		JAN	11	17.6		JAN	6.1	6.1		JAN	3	9.2	150
	FEB	5.7	9.2		FEB	10.3	12.4		FEB	3.3	9.4	450		FEB	12.2	17		FEB	6.6	6.4		FEB	3.6	8.2	250
	MAR	12.1	4.3		MAR	16.9	4.7		MAR	11.9	6.1	200		MAR	17.3	8.8		MAR	14.3	4.1		MAR	11.4	5.2	100
	APR	17.6	4.8		APR	20.3	9.8		APR	16	6.1	50		APR	20.5	19.2		APR	18.4	8.9		APR	15.7	6.1	250
	MAY	21.6	6.6		MAY	22.7	6.2		MAY	21.5	7.6	50		MAY	23.3	10		MAY	22.1	4.9		MAY	19.6	7.3	50
	JUN	28.7	5.1		JUN	30.6	5.7		JUN	26.8	4.8	250		JUN	30.2	9.7		JUN	27.8	2.1		JUN	26.1	5.1	200
	JUL	28.7	2.7		JUL	32.6	3.2		JUL	28.8	3.6	400		JUL	31.6	6.7		JUL	27.9	2.3		JUL	27.2	3.9	300
	AUG	27.9	4.6		AUG	33	5.2		AUG	26.6	5.2	500		AUG	30.9	8.5		AUG	29.8	2.9		AUG	25.9	5.8	300
	SEP	25.5	4.6		SEP	30.6	4.7		SEP	23.8	4.4	900		SEP	29.3	8.4		SEP	26.2	1.5		SEP	22.2	3.9	50
	OCT	14.8	6.1		OCT	17.6	5.5		OCT	12.6	7.2	50		OCT	19.7	10.7		OCT	13.9	4.8		OCT	11.6	7.4	150
	NOV	11.9	15.7		NOV	15.4	14.4		NOV	11.6	16.7	0		NOV	16.5	19.9		NOV	12.7	11.1		NOV	10.3	17	150
	DEC	8.3	23.1		DEC	11.5	27.4		DEC	7.2	28.8	0		DEC	11.9	34.6		DEC	8.6	21.5		DEC	6	27.5	0
	2019				2019				2019					2019				2019				2019
	Months/Elements	MIN_AIR_TEMP (DegC)	REL_HUM_MIN (%)		Months/Elements	MIN_AIR_TEMP (DegC)	REL_HUM_MIN (%)		Months/Elements	MIN_AIR_TEMP (DegC)	REL_HUM_MIN (%)	VISBITLY_MIN (m)		Months/Elements	MIN_AIR_TEMP (DegC)	REL_HUM_MIN (%)		Months/Elements	MIN_AIR_TEMP (DegC)	REL_HUM_MIN (%)		Months/Elements	MIN_AIR_TEMP (DegC)	REL_HUM_MIN (%)	VISBITLY_MIN (m)
	JAN	4.2	17		JAN	8.5	21.3		JAN	2.1	14.9	50		JAN	9.4	25.9		JAN	5.3	13.9		JAN	1.8	16.5	150
	FEB	6.8	13.2		FEB	11	12.8		FEB	6.4	16.7	0		FEB	11.8	17.3		FEB	7.9	10.1		FEB	4.1	16	50
	MAR	7.3	9.1		MAR	11.1	9.8		MAR	4.1	11	100		MAR	12	9.2		MAR	7.3	8.5		MAR	4.6	14.4	100
	APR	14	6.2		APR	17.9	9.4		APR	11.5	6.6	500		APR	18.4	13.5		APR	14	4.4		APR	11.4	7	50
	MAY	21.2	4.9		MAY	25.1	4.8		MAY	20.5	5.4	300		MAY	24.3	6.9		MAY	23.2	2.8		MAY	18.8	5.8	500
	JUN	27.5	1.6		JUN	31.8	1.2		JUN	24.4	2.2	400		JUN	29.6	4.4		JUN	29.1	1		JUN	23.7	3.8	100
	JUL	28.7	4.9		JUL	32.6	4.9		JUL	27.4	4.9	250		JUL	30.4	1.1		JUL	29.7	2.7		JUL	25.1	6	400
	AUG	28.1	4		AUG	31.3	4.2		AUG	25.1	5	50		AUG	30.4	1.1		AUG	28.6	2		AUG	26	5	150
	SEP	24.5	5.2		SEP	28.5	5.8		SEP	21.5	4.1	800		SEP	28.7	1.1		SEP	25.9	2.2		SEP	18.5	5.3	800
	OCT	21.5	9.9		OCT	21.8	9.4		OCT	19.2	7.7	0		OCT	23.1	1		OCT	20.2	7.4		OCT	21	8.7	50
	NOV	8.1	15.4		NOV	12.7	15.5		NOV	5.7	13.4	300		NOV	14.9	1		NOV	9.7	13.8		NOV	6.3	12.2	100
	DEC	6.8	22.4		DEC	10.4	25.3		DEC	4.5	21.1	100		DEC	13	1		DEC	7.5	21.8		DEC	4.4	20.6	300
	2020				2020				2020					2020				2020				2020
	Months/Elements	MIN_AIR_TEMP (DegC)	REL_HUM_MIN (%)		Months/Elements	MIN_AIR_TEMP (DegC)	REL_HUM_MIN (%)		Months/Elements	MIN_AIR_TEMP (DegC)	REL_HUM_MIN (%)	VISBITLY_MIN (m)		Months/Elements	MIN_AIR_TEMP (DegC)	REL_HUM_MIN (%)		Months/Elements	MIN_AIR_TEMP (DegC)	REL_HUM_MIN (%)		Months/Elements	MIN_AIR_TEMP (DegC)	REL_HUM_MIN (%)	VISBITLY_MIN (m)
	JAN	6.1	21.5		JAN	8.4	21.3		JAN	3.1	20.4	100		JAN	9	1		JAN	6.1	18.1		JAN	3.2	16.7	50
	FEB	2.5	14.6		FEB	5	14.1		FEB	0.8	12	150		FEB	5.7	1		FEB	0.4	11.6		FEB	-0.1	12.9	50
	MAR	11.1	12		MAR	13.9	14.7		MAR	9	10	250		MAR	14.5	1.7		MAR	11.5	9.4		MAR	9.5	9.2	800
	APR	16.3	10.3		APR	18.6	9.7		APR	15.9	8.3	900		APR	19.2	3.1		APR	17.1	5.6		APR	14.2	4.7	150
	MAY	19.5	7.3		MAY	24.6	5.3		MAY	19.5	4.8	650		MAY	24.9	1		MAY	21	6		MAY	17.4	6.2	400
	JUN	28	7.3		JUN	30.4	5.4		JUN	26.7	4	1300		JUN	29.2	1		JUN	29.4	4.1		JUN	25.8	4.4	200
	JUL	28.4	7.7		JUL	32	4.7		JUL	27	4	1200		JUL	29.8	1		JUL	29.9	5.4		JUL	24.5	5.1	200
	AUG	26.8	8		AUG	32	6.2		AUG	25.2	5.3	750		AUG	31.5	1		AUG	28.8	6.5		AUG	24.6	6.8	1500
	SEP	26.4	7.9		SEP	29	4.5		SEP	24.1	4.8	550		SEP	30.4	1		SEP	26.1	5.8		SEP	22.9	5.9	1100
	OCT	15.7	6.4		OCT	20.4	5.1		OCT	14	4.5	1000		OCT	23.8	1		OCT	17.3	6.3		OCT	14.3	5	0
	NOV	10	15.5		NOV	13.4	18		NOV	8	13.5	200		NOV	16.6	1		NOV	10.9	12.9		NOV	7.4	14.4	450
	DEC	7.6	18.6		DEC	8.4	14.4		DEC	6.3	14.9	50		DEC	9.7	1.1		DEC	6.7	14.3		DEC	4.6	15.8	300
	2021				2021				2021					2021				2021				2021
	Months/Elements	MIN_AIR_TEMP (DegC)	REL_HUM_MIN (%)		Months/Elements	MIN_AIR_TEMP (DegC)	REL_HUM_MIN (%)		Months/Elements	MIN_AIR_TEMP (DegC)	REL_HUM_MIN (%)	VISBITLY_MIN (m)		Months/Elements	MIN_AIR_TEMP (DegC)	REL_HUM_MIN (%)		Months/Elements	MIN_AIR_TEMP (DegC)	REL_HUM_MIN (%)		Months/Elements	MIN_AIR_TEMP (DegC)	REL_HUM_MIN (%)	VISBITLY_MIN (m)
	JAN	5.1	16.2		JAN	7.5	16.3		JAN	3.1	10	550		JAN	8.3	2		JAN	4.6	13.1		JAN	3.9	13.1	50
	FEB	7.3	14.6		FEB	10.7	16.6		FEB	5.4	13.9	400		FEB	11.3	17.8		FEB	7.8	10.4		FEB	5	13.3	100
	MAR	9.1	7.4		MAR	14.2	4.5		MAR	7.4	4.7	200		MAR	15.3	7.7		MAR	9.5	6.1		MAR	8.5	7.1	250
	APR	16.7	7.7		APR	17.1	5.6		APR	15.8	4.8	350		APR	17.6	14.6		APR	15.3	6.2		APR	14.7	7.3	550
	MAY	21.4	6.8		MAY	25	4.5		MAY	20	3.8	150		MAY	24.4	8.1		MAY	21.4	5.2		MAY	19	4.4	300
	JUN	28.7	7.5		JUN	29.3	5.4		JUN	26.3	4	450		JUN	29	9.3		JUN	27.8	4.7		JUN	27.4	3.9	300
	JUL	28.6	6.4		JUL	33.7	4.7		JUL	28.3	3.6	800		JUL	31.2	8.2		JUL	31.2	4.4		JUL	25.6	4.1	1800
	AUG	28.3	7.4		AUG	32	4.7		AUG	26.6	3.5	1300		AUG	32.9	7.8		AUG	29.9	4.8		AUG	25.4	4.1	450
	SEP	21.9	9.4		SEP	25.7	6.7		SEP	20.2	4.3	800		SEP	26.4	10.4		SEP	24.1	3.8		SEP	21.8	5.1	800
	OCT	17.2	8.9		OCT	22.5	6.8		OCT	15.9	4.3	50		OCT	24.5	11.6		OCT	19.2	6.3		OCT	15.3	7	50
	NOV	12.4	12.9		NOV	17.4	7.9		NOV	11.2	8.2	0		NOV	18.5	17.2		NOV	12.9	9.7		NOV	10.9	13	550
	DEC	6.2	18.3		DEC	9.5	14.1		DEC	4.6	13.8	50		DEC	10.3	20.9		DEC	6.5	13.8		DEC	5.2	13.2	300
	2022				2022				2022					2022				2022				2022
	Months/Elements	MIN_AIR_TEMP (DegC)	REL_HUM_MIN (%)		Months/Elements	MIN_AIR_TEMP (DegC)	REL_HUM_MIN (%)		Months/Elements	MIN_AIR_TEMP (DegC)	REL_HUM_MIN (%)	VISBITLY_MIN (m)		Months/Elements	MIN_AIR_TEMP (DegC)	REL_HUM_MIN (%)		Months/Elements	MIN_AIR_TEMP (DegC)	REL_HUM_MIN (%)		Months/Elements	MIN_AIR_TEMP (DegC)	REL_HUM_MIN (%)	VISBITLY_MIN (m)
	JAN	2.7	22.5		JAN	5.6	17.8		JAN	2.6	16.9	0		JAN	6.5	26.1		JAN	2.8	18.4		JAN	5.4	15	500
	FEB	5.9	16.9		FEB	9.4	12.9		FEB	5.1	11.6	200		FEB	11.5	17.6		FEB	7.6	12.6		FEB	4.7	11.4	250
	MAR	8.1	8		MAR	10.6	6		MAR	5.9	4.2	300		MAR	12.8	11.1		MAR	7.7	5.7		MAR	6.1	5.8	200
	APR	16.2	8.5		APR	21.2	5.1		APR	15.1	3.9	350		APR	20.5	8.7		APR	18.5	6		APR	14.9	4.9	700
	MAY	18.8	7.3		MAY	25	4.1		MAY	18.3	2.8	150		MAY	24.2	7.8		MAY	19.6	3.8		MAY	16.1	3.5	150
	JUN	26.7	4.9		JUN	29.5	3.4		JUN	25.3	2.7	750		JUN	27.3	8.9		JUN	29	4.3		JUN	24.9	3	500
	JUL	28.9	8.1		JUL	32.3	4.4		JUL	28.2	3.5	1500		JUL	31.2	7.7		JUL	30	6.1		JUL	26	5.1	350
	AUG	28.5	9.5		AUG	32.5	5.6		AUG	27.4	4.3	1100		AUG	31.4	12.7		AUG	28.2	6.7		AUG	24.4	6.1	800
	SEP	20.6	6.7		SEP	26.8	4.5		SEP	18.2	4.3	1000		SEP	27.9	8.6		SEP	22.5	7		SEP	20.1	5.2	300
	OCT	19.1	8.2		OCT	23.7	5.8		OCT	17.7	5	0		OCT	25.7	10		OCT	20.1	8.1		OCT	17.5	5.9	0
	NOV	14.2	12.3		NOV	17.3	9.3		NOV	13.5	7.9	900		NOV	18.3	21.1		NOV	14.4	11.1		NOV	13.6	10.2	250
	DEC	7.3	21.7		DEC	10.6	22.2		DEC	8.1	19.6	750		DEC	11.5	33.9		DEC	8.3	24.6		DEC	7.4	23.1	50
	2023				2023				2023					2023				2023				2023
	Months/Elements	MIN_AIR_TEMP (DegC)	REL_HUM_MIN (%)		Months/Elements	MIN_AIR_TEMP (DegC)	REL_HUM_MIN (%)		Months/Elements	MIN_AIR_TEMP (DegC)	REL_HUM_MIN (%)	VISBITLY_MIN (m)		Months/Elements	MIN_AIR_TEMP (DegC)	REL_HUM_MIN (%)		Months/Elements	MIN_AIR_TEMP (DegC)	REL_HUM_MIN (%)		Months/Elements	MIN_AIR_TEMP (DegC)	REL_HUM_MIN (%)	VISBITLY_MIN (m)
	JAN	6	23.1		JAN	9.4	23.3		JAN	6.2	22.4	0		JAN	10.4	39.1		JAN	6.1	24.8		JAN	4.8	22.8	50
	FEB	5.6	13.5		FEB	9.4	13		FEB	4.9	11.7	250		FEB	9.7	19.1		FEB	5	13.3		FEB	4.3	11.5	50
	MAR	10.1	14.4		MAR	15.6	13.2		MAR	9.3	12	500		MAR	16.2	20.4		MAR	12.2	15.3		MAR	10.6	13	100
	APR	12.8	9.6		APR	14.6	8		APR	10.7	6.5	1200		APR	15.3	12.3		APR	11.1	8.4		APR	9.5	6.3	700
	MAY	17.7	6.8		MAY	23.1	6.3		MAY	16	4.7	200		MAY	23.5	9.1		MAY	21.3	6.3		MAY	16.2	5.3	550
	JUN	26.9	7.2		JUN	30.6	6.1		JUN	26.5	5	1600		JUN	30.1	8.9		JUN	28	4.7		JUN	24.4	4.8	350
	JUL	28.6	6.1		JUL	33.6	3.6		JUL	28	4.3	1000		JUL	32.6	5.8		JUL	30.3	4.5		JUL	26.1	4.2	1300
	AUG	28	4.9		AUG	33	4.5		AUG	27	4.3	200		AUG	32.4	6.9		AUG	30.5	5.1		AUG	26.9	4	1400
	SEP	24.4	6.3		SEP	29.8	4.4		SEP	22.9	4.9	1600		SEP	30.3	8.1		SEP	26.1	4.3		SEP	22.1	5	150
	OCT	17.1	10.2		OCT	22.2	8.3		OCT	16.3	9.3	700		OCT	24.4	11.1		OCT	18.9	7.2		OCT	16.9	7	100
	NOV	12.4	18.2		NOV	13	17.5		NOV	10.5	16.1	0		NOV	14.2	21.5		NOV	11.3	15.8		NOV	10.8	16.5	400
	DEC	7.6	14		DEC	12.8	12.6		DEC	5.6	13	0		DEC	14	23.9		DEC	8.6	11.1		DEC	7	11.1	500
